# Supplementary material for: Hotspot motion caused the Hawaiian-Emperor Bend and LLSVPs are not fixed
Source: Nat Commun. 2019 Jul 29;10:3370. doi: 10.1038/s41467-019-11314-6 (PMC6662702; doi:10.1038/s41467-019-11314-6)
Supplement: Supplementary file 3 — Source Data [file 41467_2019_11314_MOESM3_ESM.zip]

Archive with 31 entries (30 files):
- bono_et_al_ncomm_raw_data_readme.txt
- __MACOSX/
- __MACOSX/._bono_et_al_ncomm_raw_data_readme.txt
- figure_1_raw.txt
- __MACOSX/._figure_1_raw.txt
- figure_2_raw.txt
- __MACOSX/._figure_2_raw.txt
- figure_3_raw.txt
- __MACOSX/._figure_3_raw.txt
- supp_figure_10_raw.txt
- __MACOSX/._supp_figure_10_raw.txt
- supp_figure_11_raw.ipynb
- supp_figure_2_raw.txt
- __MACOSX/._supp_figure_2_raw.txt
- supp_figure_4_raw.txt
- __MACOSX/._supp_figure_4_raw.txt
- supp_figure_5_raw.ipynb
- supp_figure_6_raw.txt
- __MACOSX/._supp_figure_6_raw.txt
- supp_figure_7_raw.txt
- __MACOSX/._supp_figure_7_raw.txt
- supp_figure_8_raw.txt
- __MACOSX/._supp_figure_8_raw.txt
- supp_table_1_raw.txt
- __MACOSX/._supp_table_1_raw.txt
- supp_table_2_raw.txt
- __MACOSX/._supp_table_2_raw.txt
- supp_table_3_raw.txt
- __MACOSX/._supp_table_3_raw.txt
- supp_table_4_raw.txt
- __MACOSX/._supp_table_4_raw.txt
