# Supplementary material for: Hotspot motion caused the Hawaiian-Emperor Bend and LLSVPs are not fixed
Source: Nat Commun. 2019 Jul 29;10:3370. doi: 10.1038/s41467-019-11314-6 (PMC6662702; doi:10.1038/s41467-019-11314-6)
Supplement: Supplementary file 3 — Source Data [file 41467_2019_11314_MOESM3_ESM.zip › bono_et_al_ncomm_raw_data_readme.txt]

Figure 1	figure_1_raw.txt	Reconstructed Hawaiian-Emperor hotspot locations following reconstructions listed in figure caption.
Figure 2	figure_2_raw.txt	Demagnetization data for samples MR359-46 and MR348-12; depth, inclination, MAD data for column in panel c.
Figure 3	figure_3_raw.txt	New paleolatitude data for Midway and inter-hotspot distances with uncertainty. Prior paleolatitudes available from references in caption.	
Figure 4	no new raw data, see caption for references

Supp. figure 1	no new raw data, see caption for references
Supp. figure 2	raw data for mean S with 95% confidence, other data points and shaded region from references in caption 
Supp. figure 3	no new raw data, bootstrap resampling of data in supplemental table 1.
Supp. figure 4	supp_figure_4_raw.txt Transcription of graphical table
Supp. figure 5	supp_figure_5.ipynb	Jupyter notebook to reconstruct supplemental Figure 5.
Supp. figure 6	supp_figure_6_raw.txt	Interpolated long., lat., age for Hawaii-Emperor and Louisville chains
Supp. figure 7	supp_figure_7_raw.txt	Additional paleolatitudes predicted from skewness poles, paleomagnetic paleolatitudes as figure 3
Supp. figure 8	supp_figure_8_raw.txt	Distributions and values used in analysis of supplemental figure 8.
Supp. figure 9	no additional raw data, artist interpretation of data presented in figure 1 and supplemental table 4
Supp. figure 10 supp_figure_10_raw.txt	Distributions and values used in analysis of supplemental figure 10.
Supp. figure 11	supp_figure_11.ipynb	Jupyter notebook to reconstruct supplemental Figure 11.

Supp. table 1	supp_table_1_raw.txt	Supplemental table 1, see supplementary materials for table notes and description.
Supp. table 2	supp_table_2_raw.txt	Supplemental table 2, see supplementary materials for table notes and description.
Supp. table 3	supp_table_3_raw.txt	Supplemental table 3, see supplementary materials for table notes and description.
Supp. table 4	supp_table_4_raw.txt	Supplemental table 4, see supplementary materials for table notes and description.
