# Supplementary material for: Hotspot motion caused the Hawaiian-Emperor Bend and LLSVPs are not fixed
Source: Nat Commun. 2019 Jul 29;10:3370. doi: 10.1038/s41467-019-11314-6 (PMC6662702; doi:10.1038/s41467-019-11314-6)
Supplement: Supplementary file 3 — Source Data [file 41467_2019_11314_MOESM3_ESM.zip › figure_1_raw.txt]

Initial position:  19.000  205.000
Rotations from: C1-AHS-PAC.rot                
Chron Age[Ma] Lat Lon[deg] min(2) maj(2) min(3) maj(3)[km] az[deg CW from N]
-     0.000  19.000  205.000    0.000    0.000    0.000    0.000   0.000
2Ay   2.581  20.059  203.366    1.260    3.850    1.439    4.397 -86.367
3Ay   6.033  21.309  201.220    1.601    4.279    1.829    4.887  87.531
5o   11.040  22.781  197.753    3.357    7.006    3.835    8.002  83.594
6o   19.722  23.621  191.678    4.518   11.355    5.160   12.969  82.925
8o   26.154  24.504  187.200    4.620   37.046    5.276   42.311 -89.031
13   33.502  26.186  182.437    7.961  251.409    9.093  287.141 -81.967
13o  33.738  26.245  182.268    8.226  259.480    9.395  296.360 -82.000
18o  39.464  27.269  176.423    7.947  260.220    9.076  297.205 -84.546
20y  41.590  27.383  174.621    9.840  261.545   11.238  298.718 -85.426
20o  42.774  27.481  174.181    8.485  260.683    9.691  297.734 -85.548
21y  45.346  27.489  173.214    8.974  261.443   10.250  298.601 -85.812
21o  47.235  27.635  172.274   11.865  264.285   13.551  301.847 -86.282
24o  53.808  28.610  170.488    9.805  261.559   11.198  298.733 -86.260
25y  56.665  29.633  169.022    8.166  261.257    9.327  298.389 -86.635
27   61.817  31.379  166.518   12.022  269.844   13.731  308.196 -87.850
30r  67.752  33.546  160.306   27.938  372.036   31.908  424.913  85.597
31y  67.809  33.571  160.287   27.797  370.149   31.748  422.757  85.626
33y  73.577  36.227  157.875    4.063  258.520    4.641  295.263  88.340
33o  79.543  37.261  152.650    4.067  258.526    4.646  295.270  86.525
34y  84.000  38.053  148.530    4.069  258.540    4.647  295.286  84.995

Initial position:  19.000  205.000
Rotations from: C2_M3.rot                     
Age[Ma] Lat Lon[deg] min(2) maj(2) min(3) maj(3)[km] az[deg CW from N]
  0.000  19.000  205.000    0.000    0.000    0.000    0.000   0.000
  2.581  20.247  203.335    3.842   31.563    4.389   36.049 -64.604
  6.033  21.846  201.061    6.483   72.894    7.404   83.255 -66.300
 11.040  23.598  197.625    8.572  132.221    9.791  151.014 -68.800
 19.722  24.655  192.189   10.523  235.680   12.018  269.177 -72.176
 26.154  25.317  187.433   12.549  312.493   14.333  356.907 -75.075
 28.715  25.636  185.305   13.076  343.106   14.934  391.871 -76.373
 30.217  25.820  184.142   13.500  361.052   15.418  412.367 -77.091
 31.116  25.959  183.962   15.146  269.680   17.299  308.009 -77.316
 33.502  26.206  183.512    9.338   53.616   10.665   61.236 -76.688
 33.738  26.235  183.452   10.100   51.352   11.536   58.651 -76.382
 35.043  26.419  182.540   13.071  111.797   14.928  127.687 -79.151
 36.276  26.779  180.878   19.366   72.139   22.119   82.391 -79.522
 37.235  26.750  181.433   25.850  103.194   29.523  117.861 -79.666
 37.771  26.842  181.156   29.499   92.658   33.692  105.827 -79.171
 39.464  27.042  179.871   20.062  192.238   22.914  219.560 -80.606
 42.774  27.225  175.406   73.712  218.566   84.189  249.631 -89.687
 44.060  27.445  172.977  101.905  288.447  116.389  329.443  87.147
 45.346  27.511  172.804  108.728  287.920  124.182  328.842  86.985
 47.235  27.419  172.892  105.200  288.389  120.152  329.377  87.055
 52.275  27.397  172.864  103.086  297.277  117.737  339.529  87.950
 53.808  27.902  172.288  105.438  304.133  120.424  347.359  88.291
 56.665  28.709  171.249  103.521  298.807  118.234  341.276  86.972
 58.737  29.650  169.875  104.143  301.406  118.945  344.244  86.235
 61.650  30.496  170.337  105.381  305.369  120.358  348.770  86.894
 61.983  30.593  170.385  105.410  305.772  120.392  349.230  86.994
 63.104  31.109  169.896  103.676  301.409  118.411  344.247  86.004
 64.432  31.547  170.224  102.401  297.691  116.956  340.001  85.758
 65.861  32.286  169.038  104.311  304.991  119.137  348.339  85.765
 67.809  33.306  166.847  108.038  315.700  123.393  360.569  85.546
 68.732  33.851  165.425  107.916  312.233  123.254  356.610  84.172
 70.961  35.078  161.522  114.573  334.771  130.857  382.351  84.153
 73.577  35.884  162.515  113.808  336.917  129.983  384.803  84.901
 79.543  37.500  164.322  106.515  304.578  121.654  347.868  82.295
 84.000  37.623  163.011  107.076  299.353  122.294  341.900  80.620
