# Supplementary material for: Hotspot motion caused the Hawaiian-Emperor Bend and LLSVPs are not fixed
Source: Nat Commun. 2019 Jul 29;10:3370. doi: 10.1038/s41467-019-11314-6 (PMC6662702; doi:10.1038/s41467-019-11314-6)
Supplement: Supplementary file 3 — Source Data [file 41467_2019_11314_MOESM3_ESM.zip › figure_2_raw.txt]

sample	specimen	treatment	flag	moment	dec	inc	dec inc
mr348-12            0.0     0.00    0.0  2.0210e-03  298.4   21.4  298.4   21.4
mr348-12            0.0   115.00    0.0  2.0350e-03  302.4   19.5  302.4   19.5
mr348-12            0.0   130.00    0.0  2.0390e-03  301.7   21.7  301.7   21.7
mr348-12            0.0   150.00    0.0  2.0410e-03  302.5   21.9  302.5   21.9
mr348-12            0.0   175.00    0.0  2.0260e-03  301.7   20.9  301.7   20.9
mr348-12            0.0   200.00    0.0  1.9470e-03  303.5   18.4  303.5   18.4
mr348-12            0.0   225.00    0.0  1.9320e-03  303.1   21.2  303.1   21.2
mr348-12            0.0   250.00    0.0  1.8670e-03  303.2   22.5  303.2   22.5
mr348-12            0.0   275.00    0.0  1.8240e-03  303.6   23.4  303.6   23.4
mr348-12            0.0   300.00    0.0  1.7810e-03  305.2   22.3  305.2   22.3
mr348-12            0.0   325.00    0.0  1.7100e-03  303.0   25.4  303.0   25.4
mr348-12            0.0   350.00    0.0  1.6440e-03  303.9   23.7  303.9   23.7
mr348-12            0.0   375.00    0.0  1.4760e-03  304.3   22.8  304.3   22.8
mr348-12            0.0   400.00    0.0  1.3580e-03  304.0   20.4  304.0   20.4
mr348-12            0.0   425.00    0.0  1.3160e-03  303.7   22.7  303.7   22.7
mr348-12            0.0   450.00    0.0  1.2560e-03  306.6   22.1  306.6   22.1
mr348-12            0.0   475.00    0.0  1.1550e-03  306.6   22.9  306.6   22.9
mr348-12            0.0   500.00    0.0  1.0810e-03  304.9   24.3  304.9   24.3
mr348-12            0.0   525.00    0.0  9.7450e-04  305.1   24.6  305.1   24.6
mr348-12            0.0   550.00    0.0  7.8960e-04  305.5   24.4  305.5   24.4
mr348-12            0.0   580.00    0.0  4.3700e-04  306.9   27.4  306.9   27.4
mr348-12            0.0   600.00    0.0  1.6850e-04  307.5   23.6  307.5   23.6
mr348-12            0.0   625.00    0.0  1.9660e-05  313.5   19.3  313.5   19.3
mr348-12            0.0   650.00    0.0  1.5910e-05  306.6   16.6  306.6   16.6
mr348-12            0.0   675.00    0.0  2.8540e-06   27.2  -15.2   27.2  -15.2
mr348-12            0.0   690.00    0.0  2.0300e-06   15.1  -12.8   15.1  -12.8

mr359-46            0.0     0.00    0.0  4.7960e-04  294.2   19.4  294.2   19.4
mr359-46            0.0   100.00    0.0  4.7650e-04  293.6   18.4  293.6   18.4
mr359-46            0.0   150.00    0.0  4.6940e-04  295.6   18.1  295.6   18.1
mr359-46            0.0   175.00    0.0  4.7100e-04  290.3   16.9  290.3   16.9
mr359-46            0.0   200.00    0.0  4.5700e-04  292.2   17.2  292.2   17.2
mr359-46            0.0   225.00    0.0  4.5170e-04  291.8   17.6  291.8   17.6
mr359-46            0.0   250.00    0.0  4.4670e-04  291.2   17.6  291.2   17.6
mr359-46            0.0   275.00    0.0  3.8560e-04  290.6   20.5  290.6   20.5
mr359-46            0.0   300.00    0.0  4.0070e-04  290.9   17.2  290.9   17.2
mr359-46            0.0   325.00    0.0  3.6500e-04  293.1   17.4  293.1   17.4
mr359-46            0.0   350.00    0.0  3.1000e-04  292.6   15.4  292.6   15.4
mr359-46            0.0   375.00    0.0  2.5000e-04  291.8   14.3  291.8   14.3
mr359-46            0.0   400.00    0.0  1.9330e-04  292.3   17.0  292.3   17.0
mr359-46            0.0   425.00    0.0  1.7370e-04  298.6   19.1  298.6   19.1
mr359-46            0.0   450.00    0.0  1.5240e-04  294.5   18.7  294.5   18.7
mr359-46            0.0   475.00    0.0  1.3880e-04  297.3   13.0  297.3   13.0
mr359-46            0.0   500.00    0.0  1.1810e-04  298.0   18.9  298.0   18.9
mr359-46            0.0   525.00    0.0  7.5590e-05  296.6   18.8  296.6   18.8
mr359-46            0.0   550.00    0.0  3.1470e-05  302.4   17.3  302.4   17.3
mr359-46            0.0   580.00    0.0  1.3830e-05  310.9   18.3  310.9   18.3
mr359-46            0.0   600.00    0.0  2.8540e-06  327.3   10.0  327.3   10.0
mr359-46            0.0   625.00    0.0  2.7500e-06  292.3    8.4  292.3    8.4

Depth (ft) Inc MAD
1323.7	42	6.9
1313.7	22.9	8.8
1314.7	-59.8	5.3
1321.7	-16.7	2.4
1322.7	-15.6	4.5
1325.7	-24	3.3
1333.7	-18.1	3.5
1355.7	-14.5	3.8
1362.7	-26.9	3.2
1327.3	-41.5	12
1337.3	29.8	5
1353.3	37.6	2.8
1372.3	39.4	2.6
1329.3	40.6	4.1
1335.3	35.7	2.5
1341.3	36.7	2.3
1368.3	28.4	4.6
1376.3	39.1	1.7
1338.3	24.6	1.1
1345.3	58.9	1.8
1350.3	45.1	1.3
1356.3	53.1	2.1
1363.3	40.7	1.3
1367.3	39.4	2.5
