# Supplementary material for: Hotspot motion caused the Hawaiian-Emperor Bend and LLSVPs are not fixed
Source: Nat Commun. 2019 Jul 29;10:3370. doi: 10.1038/s41467-019-11314-6 (PMC6662702; doi:10.1038/s41467-019-11314-6)
Supplement: Supplementary file 3 — Source Data [file 41467_2019_11314_MOESM3_ESM.zip › figure_3_raw.txt]

panel a
new data point at Midway:
Age age_1sigma  latitude 95%_upper   95%_lower
27.6 0.9 19.2  22.9  15.8

panel b
Age   distance 95%_upper   95%_lower
2.08E+01 8.16E+03 7.95E+03 8.18E+03
2.48E+01 8.36E+03 7.69E+03 7.73E+03
2.71E+01 8.35E+03 7.45E+03 7.59E+03
2.94E+01 8.31E+03 7.24E+03 7.26E+03
3.22E+01 8.27E+03 7.08E+03 7.09E+03
3.94E+01 8.21E+03 6.38E+03 6.44E+03
4.15E+01 8.07E+03 6.03E+03 6.06E+03
4.45E+01 8.08E+03 5.90E+03 5.93E+03
5.19E+01 8.14E+03 5.71E+03 5.98E+03
6.28E+01 8.50E+03 5.90E+03 6.30E+03
7.84E+01 8.75E+03 nan   nan
