# Supplementary material for: Hotspot motion caused the Hawaiian-Emperor Bend and LLSVPs are not fixed
Source: Nat Commun. 2019 Jul 29;10:3370. doi: 10.1038/s41467-019-11314-6 (PMC6662702; doi:10.1038/s41467-019-11314-6)
Supplement: Supplementary file 3 — Source Data [file 41467_2019_11314_MOESM3_ESM.zip › supp_figure_10_raw.txt]

blue line: probability density function of a normal distribution with mu = 19.2, sigma = 1.88776, estimated from mean paleolatitude and 95% confidence
dotted blue line: 1 sigma intervals of distribution at: [16.4959, 21.9041]
dashed blue line: 95% confidence interval of distribution at: [13.9, 24.5]
red line: predicted paleolatitude following reference as caption at: 22.2628 with estimated probability of: 8.39%
