# Supplementary material for: Hotspot motion caused the Hawaiian-Emperor Bend and LLSVPs are not fixed
Source: Nat Commun. 2019 Jul 29;10:3370. doi: 10.1038/s41467-019-11314-6 (PMC6662702; doi:10.1038/s41467-019-11314-6)
Supplement: Supplementary file 3 — Source Data [file 41467_2019_11314_MOESM3_ESM.zip › supp_figure_11_raw.ipynb]

# %% [markdown]
# Estimate rate of Hawaiian-LLSVP motion using Markov Chain Monte Carlo (MCMC)
## Bayesian framework for linear regression of observed H-E track and predicted trace using fixed African LLSVP
## Goal: provide model uncertainties for rate estimate of LLSVP motion

Richard K Bono
rkbono@gmail.com
15 Jan 2019

# %% [code]
# import in packages as needed, see RKB for install details. Strongly recommend updating pip and conda prior to install
import numpy as np
import scipy
import matplotlib.pyplot as plt
import pymc3
print('Running on PyMC3 v{}'.format(pymc3.__version__))
import theano
import theano.tensor as tt
import pickle
import seaborn as sns
import pandas as pd

# %% [markdown]
## Defining the observations
Here we define the input data/observations as the latitudes for the H-E trace and the predicted latitude from fixed IA hotspots, along with the respective ages. The difference in latitude is found for each age-pair. Plate circuit predicted locations from Doubrovine and Tarduno 2008. Seamount locations from Clague and Dalrymple 1987. Paleolatitude for HE hotspot held at 19.2 °N with uncertainty from paleomag data (95% confidence of 3.7°).

# %% [markdown]
## Discussion
Assumption: paleolatitude of HE hotspot is fixed from 28-10 Ma. Finding the difference between the plate circuit latitude for HE track and the fixed HS location yields an offset describing African LLSVP motion. because magic

# %% [code]
sea_age = [9.6,12.3,19.9,27.7]# seamount ages
sea_age_err = [0.8,1.0,0.3,0.6] # seamount age uncert
sea_lat = [23.19,25.0,25.74,28.2]

hs_location = 19.0

pmag_mean = 19.2 # mean from paleomag
pmag_sigma = 3.7/1.96 # 1 sigma from paleomag converted from 95% confidence interval

track_age = [9.7,12.3,19.1,28.3]
track_lat = [22.49,22.91,23.54,24.92]
track_lat_err = [0.9,0.9,0.95,0.95] 
# track_lat_err = [0.1,0.1,0.1,0.1] 


# %% [code]
# determine predicted latitude
# difference between track and seamounts + current position of Hawaii
pred_lat = []
for age,sea,track in zip(sea_age,sea_lat,track_lat):
    pred_lat.append((sea-track)+hs_location)
    print('age: %.1f, pred_lat: %.2f'%(age,pred_lat[-1]))

# %% [code]
# determine difference between predicted latitude and pmag paleolatitude
delta_lat = [pred-pmag_mean for pred in pred_lat]
[print('age: %.1f, delta_lat: %.2f'%(age,dlat)) for age,dlat in zip(sea_age,delta_lat)]

# %% [code]
# back of envelope rate estimate
# age-age[0]: delta age
delta_age = [aa-sea_age[0] for aa in sea_age]
# rate = delta_lat/delta_age
# rates = [dlat/dage for dlat,dage in zip(delta_lat[1:],delta_age[1:])]
for dlat,dage in zip(delta_lat[1:],delta_age[1:]):
    print('delta_age: %.1f, delta_lat: %.2f'%(dage,dlat))
    print('rate: %.2f deg/myr, %.2f cm/yr'%(dlat/dage,dlat/dage*11.119))
# [print('age: %.1f, delta_age: %.1f, rate: %.2f mm/yr\n'%(age,dage,rate*111.19)) 
#  for age,dage,rate in zip(sea_age[1:],delta_age[1:],rates)]

# %% [code]
print('Age (Ma)\tRate (cm/yr)')
[print('%.1f\t%.2f'%(age,dlat/dage*11.19)) for age,dlat,dage in zip(sea_age[1:],delta_lat[1:],delta_age[1:])]

# %% [markdown]
## Specifying MCMC model for rate of motion
### Simple case, not incorporating data uncertainty

Here we assume that rate model parameters and paleomag data are normally distributed. Model uncertainty is modeled as half-normal (ie, bounded at 0)

# %% [code]
m_ages = delta_age[1:] # vector of ages to model
# lat_sigma_prior = pmag_sigma
lat_sigma_prior = np.array([ii/1.96 for ii in track_lat_err[1:]])
df = pd.DataFrame({'x':m_ages,'y':delta_lat[1:]})

# %% [code]

# build MCMC model object
rate_model = pymc3.Model()
with rate_model:
    # priors for model parameters
#     nu_prior = pymc3.HalfNormal('nu_prior',sd=10)
    # lat = rate*age + c
    rate = pymc3.Normal('rate',mu=0,sd=10) # defined here with arbitrary (uninformed) starting values
    c = pymc3.Normal('c',mu=delta_lat[0],sd=lat_sigma_prior[0]) # based on latest delta_lat, age pair value
    sigma = pymc3.Normal('sigma',mu=0, sd=1) # uninformed prior for model uncertainty
    
    # prior for paleolat uncertainty
#     lat_sigma = pymc3.Normal('lat_sigma',mu=lat_sigma_prior, sd=np.ones([3,]), shape=3) # assuming normal distributed uncertainty
    
    # expected value (plat) from model
    e_lat = pymc3.Deterministic('e_lat',c+rate*m_ages)
#     e_lat = pymc3.Deterministic('e_lat',rate*m_ages)
    
    # likelihood (sampling distribution) of observations
#     delta_lat_obs = pymc3.Normal('delta_lat_obs',mu=e_lat,sd=lat_sigma_prior,observed=delta_lat[1:])
    delta_lat_obs = pymc3.Normal('delta_lat_obs',mu=e_lat,sd=lat_sigma_prior,observed=delta_lat[1:])

# %% [code]
# rate_model = pymc3.Model()
# with rate_model:
#     # Define priors
#     sigma = pymc3.HalfCauchy('sigma', beta=10, testval=1.)
#     intercept = pymc3.Normal('Intercept', 0, sd=20)
#     x_coeff = pymc3.Normal('x', 0, sd=20)
    
#     # Define likelihood
#     likelihood = pymc3.Normal('y', mu=intercept + x_coeff * df['x'], 
#                         sd=sigma, observed=df['y'])
    

# %% [code]
# sampling the MCMC model
with rate_model:
    rate_trace = pymc3.sample(10000)
rate_trace = rate_trace[7500:]

# %% [code]
pymc3.traceplot(rate_trace)

# %% [code]
# summarize results
# NB, rate is in deg/myr
pymc3.summary(rate_trace).round(2) # round digits to 2 decimals

# %% [code]
# plt.figure(figsize=(7, 5))
# pymc3.plot_posterior_predictive_glm(rate_trace, samples=100, eval=np.arange(0,20),
#                                  label='posterior predictive regression lines')
# plt.plot(df["x"],df["y"], 'xr', label='data')
# plt.legend(loc=0);
# plt.ylim([0,4])

# %% [code]
# rate in mm/yr
mm_rate1 = np.mean(rate_trace['rate'])*111.19 # converts to km/myr == mm/yr
mm_rate1_pct = np.percentile(rate_trace['rate'],[0.005,2.5,97.5,99.995])
mm_rate1_conf = [ii*111.19 for ii in mm_rate1_pct] # converts to mm/yr
print('Rate model 1: %.2f +/- %.2f mm/yr (mean +/- 95%%_conf)'%(mm_rate1,mm_rate1_conf[2]-mm_rate1))

# %% [code]
# predicted posterior
pymc3.plot_posterior(rate_trace['rate'])

# %% [code]
# histogram of rate estimates in mm/yr
sns.distplot(rate_trace['rate']*111.19,50,label='rates')
plt.plot([mm_rate1,mm_rate1],[0,0.11],'-r',label='mean')
plt.plot([mm_rate1_conf[0],mm_rate1_conf[0]],[0,0.11],':r',label='99.99% conf.')
plt.plot([mm_rate1_conf[3],mm_rate1_conf[3]],[0,0.11],':r')
plt.plot([mm_rate1_conf[1],mm_rate1_conf[1]],[0,0.11],'--r',label='95% conf.')
plt.plot([mm_rate1_conf[2],mm_rate1_conf[2]],[0,0.11],'--r')
plt.xlabel('Rate (mm/yr)')
plt.legend()
plt.title('LLSVP rate estimate4 15jan')

plt.savefig('llsvp_rate_mcmc_estimate4_15jan.pdf')

# %% [code]
pymc3.plots.autocorrplot(rate_trace)

# %% [code]
plt.figure()

p_ages = [age-sea_age[0] for age in sea_age]
for m_trace in rate_trace:
    p_lats = [hs_location+p_age*m_trace['rate']+m_trace['c'] for p_age in p_ages]
#     p_lats = [hs_location+p_age*m_trace['rate'] for p_age in p_ages]
    plt.plot(sea_age,p_lats,'-',color='grey',alpha=0.015)

rate_mean = np.mean(rate_trace['rate'])
c_mean = np.mean(rate_trace['c'])
rate_95 = np.percentile(rate_trace['rate'],[2.5,97.5])
c_95 = np.percentile(rate_trace['c'],[2.5,97.5])

p_lats_mean = [(age*rate_mean+c_mean)+hs_location for age,sea in zip(p_ages,sea_lat)]
# p_lats_up = [hs_location+age*(rate_95[0])+c_mean for age in p_ages]
# p_lats_low = [hs_location+age*(rate_95[1])+c_mean for age in p_ages]
p_lats_up = [(age*rate_95[0]+c_95[0])+hs_location for age in p_ages]
p_lats_low = [(age*rate_95[1]+c_95[1])+hs_location for age in p_ages]

plt.plot(sea_age,p_lats_mean,'-r',label='Mean rate: %.2f mm/yr\n95%% conf: %.2f'%(mm_rate1,mm_rate1_conf[2]-mm_rate1))
plt.plot(sea_age,p_lats_up,'--r')
plt.plot(sea_age,p_lats_low,'--r')
    
    
plt.xlabel('Age')
plt.ylabel('Pred. Latitude')
plt.errorbar(sea_age,pred_lat,yerr=track_lat_err,fmt='ob',label='predicted latitude')
plt.plot([sea_age[0],sea_age[-1]],[19.0,19.0],'--',color='orange',label='Fixed HS')
plt.legend()

plt.savefig('age_lat_rate_estimate_v4_15jan.pdf')

# %% [code]
[print('%.1f, %.2f'%(age,age*rate_95[1]+c_95[1]))  for age in np.arange(-10,5,0.1)]

# %% [code]
sea_age[0]-8.3

# %% [code]
sea_age[0]-5.7

# %% [code]
