# Supplementary material for: Hotspot motion caused the Hawaiian-Emperor Bend and LLSVPs are not fixed
Source: Nat Commun. 2019 Jul 29;10:3370. doi: 10.1038/s41467-019-11314-6 (PMC6662702; doi:10.1038/s41467-019-11314-6)
Supplement: Supplementary file 3 — Source Data [file 41467_2019_11314_MOESM3_ESM.zip › supp_figure_2_raw.txt]

latitude	S	label
16.2	14.0	mean S
16.2	24.6	upper 95% confidence
16.2	10.6	lower 95% confidence
