# Supplementary material for: Hotspot motion caused the Hawaiian-Emperor Bend and LLSVPs are not fixed
Source: Nat Commun. 2019 Jul 29;10:3370. doi: 10.1038/s41467-019-11314-6 (PMC6662702; doi:10.1038/s41467-019-11314-6)
Supplement: Supplementary file 3 — Source Data [file 41467_2019_11314_MOESM3_ESM.zip › supp_figure_4_raw.txt]

S/flow	7	8	9	10	11	12	13	14	15	16	17	18	19	20	21	22	23	24	25	26	27
R9R10	-7.1	-3.6	-1.2	-6.5	-4.9	-4.2	-3.8	-2.4	-0.6	0.9	2.1	1.1	-0.1	0.3	-0.6	4.7	3.7	6.1	6	10	16.1
R8	0	-3.6	-1.2	1.9	0.9	-1.2	1.9	0.9	-1	-0.5	-1.3	0.7	-0.3	0.2	-0.3	1.9	-0.5	-1.4	-2.2	0.7	0
R7	-7.1	-7.1	-3.6	-4.5	-2	-0.9	-1.7	-0.1	1.1	-0.2	1.2	-0.3	-0.7	0	0.5	2.5	1.2	2.9	-2.7	2.9	-1.8
Rev.	-7.1	-7.1	-1.2	-3.2	-3.4	-2.1	-1.4	0.1	0.3	-0.1	0.8	0.8	0.7	-0.1	-0.2	0.3	1.5	2.5	4.4	0.7	1.8
R6	7.1	0	-2.4	4.5	1.7	0.7	0.5	0.1	0.5	-0.5	0.4	-0.2	0.9	-0.3	2.3	0	-0.8	0.4	-1.1	0.7	-1.8
R5	0	10.7	3.6	1.9	0.6	2.5	1.9	0.4	0.1	0	-1.9	0.7	-0.9	0.7	-0.6	-3	-0.7	-4.6	-6	-2.9	-5.4
R4	14.3	3.6	3.6	5.2	3.1	1.2	0.5	-0.1	-0.7	0.1	0	-1	0.5	-0.9	-0.9	1.4	-1.3	0	-1.1	-2.1	-1.8
R3	-3.6	3.6	-3.6	-5.2	-3.4	0	0.1	-0.5	0.7	0.8	-0.8	0.3	1.8	0.9	-0.2	-2.2	-0.5	-0.7	5.5	0.7	-3.6
R2	3.6	0	0	1.9	1.7	-0.4	-0.8	0.2	-0.2	-1.1	0.7	0.2	0.5	-1	1.7	-2.5	1.3	-1.1	1.1	-0.7	-1.8
R1	-7.1	-7.1	-2.4	-7.1	-3.7	-2.2	-1	-0.7	-0.1	1.1	1.8	-0.1	0.4	0.7	2.1	0.8	2	2.5	1.6	2.9	10.7
Last	-3.6	-3.6	1.2	-1.3	0.9	0.7	-0.4	0.2	-0.3	-0.1	0.6	-0.7	-2.1	-0.3	0.5	-0.3	0.5	1.4	2.2	0	0
S3	0	7.1	0	3.9	2	0.3	2	0.9	0.2	-0.1	-0.9	-1.1	0.5	0.6	-1.7	-2.2	-2.2	-3.2	-2.2	-4.3	-1.8
S2	7.1	3.6	4.8	5.2	2.9	3.7	1.5	0.9	-0.2	-0.5	-1.7	0	0	-0.3	-1.4	-0.8	-3	-3.2	-4.4	-3.6	-5.4
S1	3.6	3.6	2.4	3.2	3.7	2.1	0.7	0.3	0.2	0.3	-1	-0.4	-1.3	-0.5	-1.2	-0.5	-1.2	-1.4	-1.1	-5	-5.4
