# Supplementary material for: Hotspot motion caused the Hawaiian-Emperor Bend and LLSVPs are not fixed
Source: Nat Commun. 2019 Jul 29;10:3370. doi: 10.1038/s41467-019-11314-6 (PMC6662702; doi:10.1038/s41467-019-11314-6)
Supplement: Supplementary file 3 — Source Data [file 41467_2019_11314_MOESM3_ESM.zip › supp_figure_5_raw.ipynb]

# %% [markdown]
# Estimate rate of Hawaiian HS motion using Markov Chain Monte Carlo (MCMC)
## Bayesian framework for linear regression of paleolatitude vs age for Emperor seamounts
## Goal: provide model uncertainties for rate estimate of hotspot motion

Richard K Bono
rkbono@gmail.com
5 Nov 2018

# %% [code]
# import in packages as needed, see RKB for install details. Strongly recommend updating pip and conda prior to install
import numpy as np
import scipy
import matplotlib.pyplot as plt
import pymc3
print('Running on PyMC3 v{}'.format(pymc3.__version__))
import theano
import theano.tensor as tt
import pickle
import seaborn as sns
import pandas as pd

# %% [markdown]
## Defining the observations
Here we define the input data/observations and show with a plot of paleolatitude vs time with uncertainties
NB I am using the table of ages prepared earlier for the Midway manuscript, which incorporates age data from Sharp and Clague (2006), Tarduno et al (2003) and Duncan and Keller (2004). Paleomag data from Tarduno et al 2003 except for Suiko, which uses Kono 1980 (but with the interpretation of Tarduno et al 2003, Model B).

# %% [code]
name = pd.DataFrame(['Detroit','Suiko','Nintoku','Koko'],columns=['name']) # seamount names
age = pd.DataFrame([77.8,61.3,55.59,52.9],columns=['age']) # seamount ages
age_err = pd.DataFrame([1.4,0.3,0.25,0.8],columns=['age_err']) # seamount age uncert 2sigma
age_ref = pd.DataFrame(['DK04','SC2006','T03','SC2006'],columns=['age_ref']) # age reference
inc = pd.DataFrame([52.9,45.5,44.3,38.3],columns=['inc']) # inclinations
inc_a95_up = pd.DataFrame([3.7,5.9,8.2,8.1],columns=['inc_a95_up']) # upper alpha_95
inc_a95_low = pd.DataFrame([6.9,5.9,8.2,8.1],columns=['inc_a95_low']) # lower alpha_95
inc_ref = pd.DataFrame(['T03','K80','T03','T03'],columns=['inc_ref']) # reference for inclination

# hs_data = pd.concat([name,age,age_err,age_ref,inc,inc_a95_up,inc_a95_low,inc_ref],axis=1)
# hs_data

# %% [code]
# convert inc to lat (degrees in, out)
def inc2lat(inc):
    # returns latitudes given inclinations, assuming GAD, works in degrees
    inc = np.array(inc)
    incr = np.radians(inc)
    lat = np.degrees(np.arctan(np.tan(incr)/2))
    
    return lat

# %% [code]
# convert inclination to paleolatitude using tan(I)=2*tan(lat)
lats = inc2lat(inc.values)
lats_up = inc2lat(inc.values + inc_a95_up.values)
lats_low = inc2lat(inc.values - inc_a95_low.values)

# concat to existing dataframe
hs_data = pd.concat([name,age,age_err,age_ref,inc,inc_a95_up,inc_a95_low,inc_ref,
                     pd.DataFrame(lats,columns=['paleolat']),
                     pd.DataFrame(lats_up,columns=['paleolat_a95_up']),
                     pd.DataFrame(lats_low,columns=['paleolat_a95_low'])],axis=1)

hs_data

# %% [code]
# plot paleolat vs age with error

plt.errorbar(hs_data.age,hs_data.paleolat,
             xerr=hs_data.age_err,
             yerr=[hs_data.paleolat-hs_data.paleolat_a95_low,
                   hs_data.paleolat_a95_up-hs_data.paleolat],
            marker='o',LineWidth=0,capsize=5)

[plt.text(hs_data.iloc[ii]['age']+0.5,hs_data.iloc[ii]['paleolat']-2,hs_data.iloc[ii]['name'],horizontalalignment='left') 
 for ii in range(len(hs_data))] # labels

plt.ylabel('Paleolatitude ($^o$)')
plt.xlabel('Age (Ma)')
plt.xlim([50,82])
plt.ylim([10,50])
plt.title('Paleolatitude of H-E Hotspot')

# %% [markdown]
## Specifying MCMC model for rate of motion
### Simple case, not incorporating data uncertainty

Here we assume that rate model parameters and paleomag data are normally distributed. Model uncertainty is modeled as half-normal (ie, bounded at 0)

# %% [code]
m_ages = hs_data.age.values # vector of ages to model

# build MCMC model object
rate_model = pymc3.Model()
with rate_model:
    # priors for model parameters
    # plat = rate*age + c
    rate = pymc3.Normal('rate',mu=0,sd=10) # defined here with arbitrary (uninformed) starting values
    c = pymc3.Normal('c',mu=0,sd=10) # as above
    sigma = pymc3.HalfNormal('sigma',sd=1) # uninformed prior for model uncertainty
    
    # expected value (plat) from model
    e_rate = pymc3.Deterministic('e_rate',c+rate*m_ages)
    
    # likelihood (sampling distribution) of observations
    plat_obs = pymc3.Normal('plat_obs',mu=e_rate,sd=sigma,observed=hs_data.paleolat.values)

# %% [code]
# sampling the MCMC model
with rate_model:
    rate_trace = pymc3.sample(10000)
rate_trace = rate_trace[7500:]

# %% [code]
pymc3.traceplot(rate_trace)

# %% [code]
# summarize results
# NB, rate is in deg/myr
pymc3.summary(rate_trace).round(2) # round digits to 2 decimals

# %% [code]
# rate in mm/yr
mm_rate1 = np.mean(rate_trace['rate'])*111.19 # converts to km/myr == mm/yr
mm_rate1_pct = np.percentile(rate_trace['rate'],[0.005,2.5,97.5,99.995])
mm_rate1_conf = [ii*111.19 for ii in mm_rate1_pct] # converts to mm/yr
print('Rate model 1: %.2f +/- %.2f mm/yr (mean +/- 95%%_conf)'%(mm_rate1,mm_rate1_conf[2]-mm_rate1))

# %% [code]
# predicted posterior
pymc3.plot_posterior(rate_trace['rate'])

# %% [code]
# histogram of rate estimates in mm/yr
sns.distplot(rate_trace['rate']*111.19,50,label='rates')
plt.plot([mm_rate1,mm_rate1],[0,0.06],'-r',label='mean')
plt.plot([mm_rate1_conf[0],mm_rate1_conf[0]],[0,0.06],':r',label='99.99% conf.')
plt.plot([mm_rate1_conf[3],mm_rate1_conf[3]],[0,0.06],':r')
plt.plot([mm_rate1_conf[1],mm_rate1_conf[1]],[0,0.06],'--r',label='95% conf.')
plt.plot([mm_rate1_conf[2],mm_rate1_conf[2]],[0,0.06],'--r')
plt.xlabel('Rate (mm/yr)')
plt.legend()
plt.title('Model 1 rates')

plt.savefig('hs_rate_model1_hist.pdf')

# %% [code]
# plot modeled rates
plt.figure()
p_ages = np.arange(45,85)
for m_trace in rate_trace:
    p_lats = [p_age*m_trace['rate']+m_trace['c'] for p_age in p_ages]
    plt.plot(p_ages,p_lats,'-',color='grey',alpha=0.005)

# adding data
plt.errorbar(hs_data.age,hs_data.paleolat,
             xerr=hs_data.age_err,
             yerr=[hs_data.paleolat-hs_data.paleolat_a95_low,
                   hs_data.paleolat_a95_up-hs_data.paleolat],
            marker='o',color='red',LineWidth=0,capsize=5)

[plt.text(hs_data.iloc[ii]['age']+0.5,hs_data.iloc[ii]['paleolat']-2,hs_data.iloc[ii]['name'],
          horizontalalignment='left') 
    for ii in range(len(hs_data))] # labels

plt.ylabel('Paleolatitude ($^o$)')
plt.xlabel('Age (Ma)')
plt.xlim([50,82])
plt.ylim([10,50])
plt.title('Paleolatitude of H-E Hotspot')

# %% [code]
# plot with 95% instead of traces
plt.figure()

rate_mean = np.mean(rate_trace['rate'])
c_mean = np.mean(rate_trace['c'])
rate_95 = np.percentile(rate_trace['rate'],[2.5,97.5])

p_ages = np.arange(45,85)
p_lats_mean = [age*rate_mean+c_mean for age in p_ages]
p_lats_up = [age*(rate_95[0])+c_mean for age in p_ages]
p_lats_low = [age*(rate_95[1])+c_mean for age in p_ages]

plt.plot(p_ages,p_lats_mean,'-r',label='Mean rate: %.2f mm/yr\n95%% conf: %.2f'%(mm_rate1,mm_rate1_conf[2]-mm_rate1))
plt.plot(p_ages,p_lats_up,'--r')
plt.plot(p_ages,p_lats_low,'--r')

# adding data
plt.errorbar(hs_data.age,hs_data.paleolat,
             xerr=hs_data.age_err,
             yerr=[hs_data.paleolat-hs_data.paleolat_a95_low,
                   hs_data.paleolat_a95_up-hs_data.paleolat],
            marker='o',color='blue',LineWidth=0,capsize=5)

[plt.text(hs_data.iloc[ii]['age']+0.5,hs_data.iloc[ii]['paleolat']-2,hs_data.iloc[ii]['name'],
          horizontalalignment='left') 
    for ii in range(len(hs_data))] # labels

plt.ylabel('Paleolatitude ($^o$)')
plt.xlabel('Age (Ma)')
plt.xlim([50,82])
plt.ylim([10,50])
plt.legend()
plt.title('Paleolatitude of H-E Hotspot')

plt.savefig('hs_rate_model1_time-lat.pdf')

# %% [code]
pymc3.plots.autocorrplot(rate_trace)

# %% [markdown]
### Including data uncertainty in MCMC model
Here I incorporate data uncertainty, treating both age and paleolat as normally distributed observations

# %% [code]
m_ages = hs_data.age.values # vector of ages to model
e_ages = hs_data.age_err.values/2 # vector of 1 sigma for ages
m_plats = hs_data.paleolat.values # vector of paleolats to fit
e_plats = np.mean(np.array([hs_data.paleolat_a95_up.values - m_plats, 
                            m_plats - hs_data.paleolat_a95_low.values]),axis=0)/2 # vector of 1 sigma for paleolat
sem_plats = e_plats/np.sqrt(len(m_plats)) # standard error of mean

# build MCMC model object
rate_model2 = pymc3.Model()
with rate_model2:
    # priors for age uncertainty
    mc_age = pymc3.Normal('mc_age',mu=m_ages,sd=e_ages,shape=len(m_ages))
    
    # priors for model parameters
    # plat = rate*age + c
    rate = pymc3.Normal('rate',mu=0,sd=10) # defined here with arbitrary (uninformed) starting values
    c = pymc3.Normal('c',mu=0,sd=10) # as above
    sigma = pymc3.HalfNormal('sigma',sd=1) # uninformed prior for model uncertainty
    
    # expected value (plat) from model
    e_rate = pymc3.Deterministic('e_rate',c+rate*mc_age)
    
    # including paleolat uncertainty
    e_est = pymc3.Normal('e_est',e_rate,sem_plats,shape=len(m_ages))
    
    # likelihood (sampling distribution) of observations
    plat_obs = pymc3.Normal('plat_obs',mu=e_est,sd=e_ages,observed=m_plats)

# %% [code]
with rate_model2:
    rate_trace2 = pymc3.sample(10000)
rate_trace2 = rate_trace2[7500:]

# %% [code]
pymc3.traceplot(rate_trace2)

# %% [code]
# summarize results
# NB, rate is in deg/myr
pymc3.summary(rate_trace2).round(2) # round digits to 2 decimals

# %% [code]
# rate in mm/yr
mm_rate2 = np.mean(rate_trace2['rate'])*111.19 # converts to km/myr == mm/yr
mm_rate2_pct = np.percentile(rate_trace2['rate'],[0.005,2.5,97.5,99.995])
mm_rate2_conf = [ii*111.19 for ii in mm_rate2_pct] # converts to mm/yr
print('Rate model 2: %.2f +/- %.2f mm/yr (mean +/- 95%%_conf)'%(mm_rate2,mm_rate2_conf[2]-mm_rate2))

# %% [code]
# predicted posterior
pymc3.plot_posterior(rate_trace2['rate'])

# %% [code]
# histogram of rate estimates in mm/yr
sns.distplot(rate_trace2['rate']*111.19,50,label='rates')
plt.plot([mm_rate2,mm_rate1],[0,0.06],'-r',label='mean')
plt.plot([mm_rate2_conf[0],mm_rate2_conf[0]],[0,0.06],':r',label='99.99% conf.')
plt.plot([mm_rate2_conf[3],mm_rate2_conf[3]],[0,0.06],':r')
plt.plot([mm_rate2_conf[1],mm_rate2_conf[1]],[0,0.06],'--r',label='95% conf.')
plt.plot([mm_rate2_conf[2],mm_rate2_conf[2]],[0,0.06],'--r')
plt.xlabel('Rate (mm/yr)')
plt.legend()
plt.title('Model 2 rates')

plt.savefig('hs_rate_model2_hist.pdf')

# %% [code]
# plot modeled rates
plt.figure()
p_ages = np.arange(45,85)
for m_trace in rate_trace2:
    p_lats = [p_age*m_trace['rate']+m_trace['c'] for p_age in p_ages]
    plt.plot(p_ages,p_lats,'-',color='grey',alpha=0.005)

# adding data
plt.errorbar(hs_data.age,hs_data.paleolat,
             xerr=hs_data.age_err,
             yerr=[hs_data.paleolat-hs_data.paleolat_a95_low,
                   hs_data.paleolat_a95_up-hs_data.paleolat],
            marker='o',color='red',LineWidth=0,capsize=5)

[plt.text(hs_data.iloc[ii]['age']+0.5,hs_data.iloc[ii]['paleolat']-2,hs_data.iloc[ii]['name'],
          horizontalalignment='left') 
    for ii in range(len(hs_data))] # labels

plt.ylabel('Paleolatitude ($^o$)')
plt.xlabel('Age (Ma)')
plt.xlim([50,82])
plt.ylim([10,50])
plt.title('Paleolatitude of H-E Hotspot')

# %% [code]
# plot with 95% instead of traces
plt.figure()

rate_mean = np.mean(rate_trace2['rate'])
c_mean = np.mean(rate_trace2['c'])
rate_95 = np.percentile(rate_trace2['rate'],[2.5,97.5])

p_ages = np.arange(45,85)
p_lats_mean = [age*rate_mean+c_mean for age in p_ages]
p_lats_up = [age*(rate_95[0])+(c_mean) for age in p_ages]
p_lats_low = [age*(rate_95[1])+(c_mean) for age in p_ages]

plt.plot(p_ages,p_lats_mean,'-r',label='Mean rate: %.2f mm/yr\n95%% conf: %.2f'%(mm_rate2,mm_rate2_conf[2]-mm_rate2))
plt.plot(p_ages,p_lats_up,'--r')
plt.plot(p_ages,p_lats_low,'--r')

# adding data
plt.errorbar(hs_data.age,hs_data.paleolat,
             xerr=hs_data.age_err,
             yerr=[hs_data.paleolat-hs_data.paleolat_a95_low,
                   hs_data.paleolat_a95_up-hs_data.paleolat],
            marker='o',color='blue',LineWidth=0,capsize=5)

[plt.text(hs_data.iloc[ii]['age']+0.5,hs_data.iloc[ii]['paleolat']-2,hs_data.iloc[ii]['name'],
          horizontalalignment='left') 
    for ii in range(len(hs_data))] # labels

plt.ylabel('Paleolatitude ($^o$)')
plt.xlabel('Age (Ma)')
plt.xlim([50,82])
plt.ylim([10,50])
plt.legend()
plt.title('Paleolatitude of H-E Hotspot')

plt.savefig('hs_rate_model2_time-lat.pdf')

# %% [code]
pymc3.plots.autocorrplot(rate_trace2)

# %% [code]


# %% [code]
