# Supplementary material for: Hotspot motion caused the Hawaiian-Emperor Bend and LLSVPs are not fixed
Source: Nat Commun. 2019 Jul 29;10:3370. doi: 10.1038/s41467-019-11314-6 (PMC6662702; doi:10.1038/s41467-019-11314-6)
Supplement: Supplementary file 3 — Source Data [file 41467_2019_11314_MOESM3_ESM.zip › supp_figure_6_raw.txt]

Long. Lat. age
Hawaii-Emperor
  -1.5552092e+02   1.9550401e+01   7.0100000e-01
  -1.5561284e+02   1.9590443e+01   8.0100000e-01
  -1.5570480e+02   1.9630439e+01   9.0100000e-01
  -1.5579682e+02   1.9670388e+01   1.0010000e+00
  -1.5588887e+02   1.9710290e+01   1.1010000e+00
  -1.5598098e+02   1.9750146e+01   1.2010000e+00
  -1.5607313e+02   1.9789954e+01   1.3010000e+00
  -1.5616532e+02   1.9829715e+01   1.4010000e+00
  -1.5625756e+02   1.9869428e+01   1.5010000e+00
  -1.5634985e+02   1.9909094e+01   1.6010000e+00
  -1.5644218e+02   1.9948713e+01   1.7010000e+00
  -1.5653456e+02   1.9988283e+01   1.8010000e+00
  -1.5662699e+02   2.0027806e+01   1.9010000e+00
  -1.5671946e+02   2.0067281e+01   2.0010000e+00
  -1.5681198e+02   2.0106708e+01   2.1010000e+00
  -1.5690455e+02   2.0146086e+01   2.2010000e+00
  -1.5699716e+02   2.0185416e+01   2.3010000e+00
  -1.5708982e+02   2.0224698e+01   2.4010000e+00
  -1.5718253e+02   2.0263931e+01   2.5010000e+00
  -1.5727528e+02   2.0303115e+01   2.6010000e+00
  -1.5736808e+02   2.0342250e+01   2.7010000e+00
  -1.5746093e+02   2.0381336e+01   2.8010000e+00
  -1.5755382e+02   2.0420373e+01   2.9010000e+00
  -1.5764676e+02   2.0459361e+01   3.0010000e+00
  -1.5773975e+02   2.0498300e+01   3.1010000e+00
  -1.5783279e+02   2.0537189e+01   3.2010000e+00
  -1.5792587e+02   2.0576028e+01   3.3010000e+00
  -1.5801900e+02   2.0614817e+01   3.4010000e+00
  -1.5811218e+02   2.0653557e+01   3.5010000e+00
  -1.5820540e+02   2.0692246e+01   3.6010000e+00
  -1.5829868e+02   2.0730886e+01   3.7010000e+00
  -1.5839200e+02   2.0769475e+01   3.8010000e+00
  -1.5848537e+02   2.0808014e+01   3.9010000e+00
  -1.5857878e+02   2.0846502e+01   4.0010000e+00
  -1.5867224e+02   2.0884939e+01   4.1010000e+00
  -1.5876576e+02   2.0923326e+01   4.2010000e+00
  -1.5885932e+02   2.0961661e+01   4.3010000e+00
  -1.5895292e+02   2.0999946e+01   4.4010000e+00
  -1.5904658e+02   2.1038179e+01   4.5010000e+00
  -1.5914028e+02   2.1076361e+01   4.6010000e+00
  -1.5923403e+02   2.1114492e+01   4.7010000e+00
  -1.5932783e+02   2.1152571e+01   4.8010000e+00
  -1.5942168e+02   2.1190599e+01   4.9010000e+00
  -1.5951558e+02   2.1228574e+01   5.0010000e+00
  -1.5960952e+02   2.1266498e+01   5.1010000e+00
  -1.5970351e+02   2.1304369e+01   5.2010000e+00
  -1.5979755e+02   2.1342188e+01   5.3010000e+00
  -1.5989164e+02   2.1379955e+01   5.4010000e+00
  -1.5998578e+02   2.1417670e+01   5.5010000e+00
  -1.6007997e+02   2.1455332e+01   5.6010000e+00
  -1.6017420e+02   2.1492941e+01   5.7010000e+00
  -1.6026849e+02   2.1530497e+01   5.8010000e+00
  -1.6036282e+02   2.1568000e+01   5.9010000e+00
  -1.6045720e+02   2.1605450e+01   6.0010000e+00
  -1.6055163e+02   2.1642847e+01   6.1010000e+00
  -1.6064611e+02   2.1680191e+01   6.2010000e+00
  -1.6074064e+02   2.1717481e+01   6.3010000e+00
  -1.6083522e+02   2.1754717e+01   6.4010000e+00
  -1.6092984e+02   2.1791899e+01   6.5010000e+00
  -1.6102452e+02   2.1829028e+01   6.6010000e+00
  -1.6111924e+02   2.1866103e+01   6.7010000e+00
  -1.6121402e+02   2.1903123e+01   6.8010000e+00
  -1.6130884e+02   2.1940089e+01   6.9010000e+00
  -1.6140371e+02   2.1977001e+01   7.0010000e+00
  -1.6149863e+02   2.2013858e+01   7.1010000e+00
  -1.6159360e+02   2.2050661e+01   7.2010000e+00
  -1.6168862e+02   2.2087409e+01   7.3010000e+00
  -1.6178369e+02   2.2124101e+01   7.4010000e+00
  -1.6187881e+02   2.2160739e+01   7.5010000e+00
  -1.6197398e+02   2.2197322e+01   7.6010000e+00
  -1.6206920e+02   2.2233849e+01   7.7010000e+00
  -1.6216447e+02   2.2270321e+01   7.8010000e+00
  -1.6225979e+02   2.2306737e+01   7.9010000e+00
  -1.6235515e+02   2.2343097e+01   8.0010000e+00
  -1.6245057e+02   2.2379402e+01   8.1010000e+00
  -1.6254604e+02   2.2415651e+01   8.2010000e+00
  -1.6264155e+02   2.2451843e+01   8.3010000e+00
  -1.6273712e+02   2.2487980e+01   8.4010000e+00
  -1.6283274e+02   2.2524060e+01   8.5010000e+00
  -1.6292840e+02   2.2560083e+01   8.6010000e+00
  -1.6302412e+02   2.2596050e+01   8.7010000e+00
  -1.6311988e+02   2.2631960e+01   8.8010000e+00
  -1.6321570e+02   2.2667813e+01   8.9010000e+00
  -1.6331157e+02   2.2703610e+01   9.0010000e+00
  -1.6340748e+02   2.2739349e+01   9.1010000e+00
  -1.6350345e+02   2.2775030e+01   9.2010000e+00
  -1.6359946e+02   2.2810655e+01   9.3010000e+00
  -1.6369553e+02   2.2846222e+01   9.4010000e+00
  -1.6379165e+02   2.2881731e+01   9.5010000e+00
  -1.6388782e+02   2.2917182e+01   9.6010000e+00
  -1.6398403e+02   2.2952576e+01   9.7010000e+00
  -1.6408030e+02   2.2987911e+01   9.8010000e+00
  -1.6417662e+02   2.3023188e+01   9.9010000e+00
  -1.6427299e+02   2.3058407e+01   1.0001000e+01
  -1.6436941e+02   2.3093568e+01   1.0101000e+01
  -1.6446587e+02   2.3128670e+01   1.0201000e+01
  -1.6456239e+02   2.3163713e+01   1.0301000e+01
  -1.6465896e+02   2.3198697e+01   1.0401000e+01
  -1.6475559e+02   2.3233623e+01   1.0501000e+01
  -1.6485226e+02   2.3268489e+01   1.0601000e+01
  -1.6494898e+02   2.3303296e+01   1.0701000e+01
  -1.6504575e+02   2.3338044e+01   1.0801000e+01
  -1.6514257e+02   2.3372732e+01   1.0901000e+01
  -1.6523945e+02   2.3407361e+01   1.1001000e+01
  -1.6533637e+02   2.3441930e+01   1.1101000e+01
  -1.6543335e+02   2.3476439e+01   1.1201000e+01
  -1.6553037e+02   2.3510888e+01   1.1301000e+01
  -1.6562745e+02   2.3545277e+01   1.1401000e+01
  -1.6572458e+02   2.3579605e+01   1.1501000e+01
  -1.6582175e+02   2.3613874e+01   1.1601000e+01
  -1.6591898e+02   2.3648081e+01   1.1701000e+01
  -1.6601626e+02   2.3682228e+01   1.1801000e+01
  -1.6611359e+02   2.3716315e+01   1.1901000e+01
  -1.6621069e+02   2.3750271e+01   1.2001000e+01
  -1.6627956e+02   2.3777337e+01   1.2101000e+01
  -1.6634846e+02   2.3804373e+01   1.2201000e+01
  -1.6641738e+02   2.3831378e+01   1.2301000e+01
  -1.6648634e+02   2.3858352e+01   1.2401000e+01
  -1.6655532e+02   2.3885296e+01   1.2501000e+01
  -1.6662434e+02   2.3912208e+01   1.2601000e+01
  -1.6669338e+02   2.3939091e+01   1.2701000e+01
  -1.6676245e+02   2.3965942e+01   1.2801000e+01
  -1.6683155e+02   2.3992762e+01   1.2901000e+01
  -1.6690068e+02   2.4019551e+01   1.3001000e+01
  -1.6696983e+02   2.4046310e+01   1.3101000e+01
  -1.6703902e+02   2.4073037e+01   1.3201000e+01
  -1.6710823e+02   2.4099733e+01   1.3301000e+01
  -1.6717748e+02   2.4126398e+01   1.3401000e+01
  -1.6724675e+02   2.4153031e+01   1.3501000e+01
  -1.6731605e+02   2.4179634e+01   1.3601000e+01
  -1.6738538e+02   2.4206205e+01   1.3701000e+01
  -1.6745474e+02   2.4232745e+01   1.3801000e+01
  -1.6752413e+02   2.4259253e+01   1.3901000e+01
  -1.6759354e+02   2.4285729e+01   1.4001000e+01
  -1.6766299e+02   2.4312175e+01   1.4101000e+01
  -1.6773246e+02   2.4338588e+01   1.4201000e+01
  -1.6780197e+02   2.4364970e+01   1.4301000e+01
  -1.6787150e+02   2.4391321e+01   1.4401000e+01
  -1.6794106e+02   2.4417639e+01   1.4501000e+01
  -1.6801065e+02   2.4443926e+01   1.4601000e+01
  -1.6808027e+02   2.4470181e+01   1.4701000e+01
  -1.6814992e+02   2.4496404e+01   1.4801000e+01
  -1.6821960e+02   2.4522595e+01   1.4901000e+01
  -1.6828930e+02   2.4548753e+01   1.5001000e+01
  -1.6835904e+02   2.4574880e+01   1.5101000e+01
  -1.6842880e+02   2.4600975e+01   1.5201000e+01
  -1.6849860e+02   2.4627038e+01   1.5301000e+01
  -1.6856842e+02   2.4653068e+01   1.5401000e+01
  -1.6863827e+02   2.4679066e+01   1.5501000e+01
  -1.6870815e+02   2.4705032e+01   1.5601000e+01
  -1.6877806e+02   2.4730966e+01   1.5701000e+01
  -1.6884800e+02   2.4756867e+01   1.5801000e+01
  -1.6891797e+02   2.4782735e+01   1.5901000e+01
  -1.6898797e+02   2.4808571e+01   1.6001000e+01
  -1.6905800e+02   2.4834375e+01   1.6101000e+01
  -1.6912805e+02   2.4860145e+01   1.6201000e+01
  -1.6919814e+02   2.4885884e+01   1.6301000e+01
  -1.6926825e+02   2.4911589e+01   1.6401000e+01
  -1.6933840e+02   2.4937261e+01   1.6501000e+01
  -1.6940857e+02   2.4962901e+01   1.6601000e+01
  -1.6947877e+02   2.4988508e+01   1.6701000e+01
  -1.6954900e+02   2.5014082e+01   1.6801000e+01
  -1.6961926e+02   2.5039623e+01   1.6901000e+01
  -1.6968955e+02   2.5065131e+01   1.7001000e+01
  -1.6975987e+02   2.5090605e+01   1.7101000e+01
  -1.6983022e+02   2.5116047e+01   1.7201000e+01
  -1.6990060e+02   2.5141455e+01   1.7301000e+01
  -1.6997100e+02   2.5166830e+01   1.7401000e+01
  -1.7004144e+02   2.5192172e+01   1.7501000e+01
  -1.7011191e+02   2.5217481e+01   1.7601000e+01
  -1.7018240e+02   2.5242756e+01   1.7701000e+01
  -1.7025292e+02   2.5267997e+01   1.7801000e+01
  -1.7032348e+02   2.5293205e+01   1.7901000e+01
  -1.7039406e+02   2.5318379e+01   1.8001000e+01
  -1.7046467e+02   2.5343520e+01   1.8101000e+01
  -1.7053531e+02   2.5368627e+01   1.8201000e+01
  -1.7060598e+02   2.5393701e+01   1.8301000e+01
  -1.7067669e+02   2.5418740e+01   1.8401000e+01
  -1.7074741e+02   2.5443746e+01   1.8501000e+01
  -1.7081817e+02   2.5468718e+01   1.8601000e+01
  -1.7088896e+02   2.5493656e+01   1.8701000e+01
  -1.7095978e+02   2.5518560e+01   1.8801000e+01
  -1.7103063e+02   2.5543430e+01   1.8901000e+01
  -1.7110150e+02   2.5568266e+01   1.9001000e+01
  -1.7117241e+02   2.5593067e+01   1.9101000e+01
  -1.7124334e+02   2.5617835e+01   1.9201000e+01
  -1.7131431e+02   2.5642568e+01   1.9301000e+01
  -1.7138530e+02   2.5667267e+01   1.9401000e+01
  -1.7145632e+02   2.5691931e+01   1.9501000e+01
  -1.7152738e+02   2.5716562e+01   1.9601000e+01
  -1.7159846e+02   2.5741157e+01   1.9701000e+01
  -1.7166957e+02   2.5765718e+01   1.9801000e+01
  -1.7174081e+02   2.5790428e+01   1.9901000e+01
  -1.7182154e+02   2.5833168e+01   2.0001000e+01
  -1.7190234e+02   2.5875863e+01   2.0101000e+01
  -1.7198319e+02   2.5918514e+01   2.0201000e+01
  -1.7206411e+02   2.5961120e+01   2.0301000e+01
  -1.7214508e+02   2.6003681e+01   2.0401000e+01
  -1.7222611e+02   2.6046196e+01   2.0501000e+01
  -1.7230720e+02   2.6088667e+01   2.0601000e+01
  -1.7238835e+02   2.6131092e+01   2.0701000e+01
  -1.7246955e+02   2.6173471e+01   2.0801000e+01
  -1.7255082e+02   2.6215806e+01   2.0901000e+01
  -1.7263214e+02   2.6258094e+01   2.1001000e+01
  -1.7271353e+02   2.6300336e+01   2.1101000e+01
  -1.7279497e+02   2.6342533e+01   2.1201000e+01
  -1.7287647e+02   2.6384683e+01   2.1301000e+01
  -1.7295803e+02   2.6426788e+01   2.1401000e+01
  -1.7303966e+02   2.6468846e+01   2.1501000e+01
  -1.7312134e+02   2.6510857e+01   2.1601000e+01
  -1.7320308e+02   2.6552822e+01   2.1701000e+01
  -1.7328488e+02   2.6594740e+01   2.1801000e+01
  -1.7336674e+02   2.6636612e+01   2.1901000e+01
  -1.7344866e+02   2.6678437e+01   2.2001000e+01
  -1.7353064e+02   2.6720214e+01   2.2101000e+01
  -1.7361268e+02   2.6761945e+01   2.2201000e+01
  -1.7369478e+02   2.6803628e+01   2.2301000e+01
  -1.7377695e+02   2.6845264e+01   2.2401000e+01
  -1.7385917e+02   2.6886852e+01   2.2501000e+01
  -1.7394145e+02   2.6928393e+01   2.2601000e+01
  -1.7402379e+02   2.6969886e+01   2.2701000e+01
  -1.7410620e+02   2.7011331e+01   2.2801000e+01
  -1.7418866e+02   2.7052728e+01   2.2901000e+01
  -1.7427119e+02   2.7094077e+01   2.3001000e+01
  -1.7435377e+02   2.7135377e+01   2.3101000e+01
  -1.7443642e+02   2.7176630e+01   2.3201000e+01
  -1.7451913e+02   2.7217834e+01   2.3301000e+01
  -1.7460190e+02   2.7258989e+01   2.3401000e+01
  -1.7468473e+02   2.7300096e+01   2.3501000e+01
  -1.7476762e+02   2.7341153e+01   2.3601000e+01
  -1.7485058e+02   2.7382162e+01   2.3701000e+01
  -1.7493359e+02   2.7423122e+01   2.3801000e+01
  -1.7501667e+02   2.7464032e+01   2.3901000e+01
  -1.7509981e+02   2.7504894e+01   2.4001000e+01
  -1.7518301e+02   2.7545705e+01   2.4101000e+01
  -1.7526627e+02   2.7586467e+01   2.4201000e+01
  -1.7534959e+02   2.7627180e+01   2.4301000e+01
  -1.7543298e+02   2.7667842e+01   2.4401000e+01
  -1.7551642e+02   2.7708455e+01   2.4501000e+01
  -1.7559993e+02   2.7749018e+01   2.4601000e+01
  -1.7568351e+02   2.7789530e+01   2.4701000e+01
  -1.7576714e+02   2.7829992e+01   2.4801000e+01
  -1.7585052e+02   2.7870127e+01   2.4901000e+01
  -1.7590277e+02   2.7882818e+01   2.5001000e+01
  -1.7595502e+02   2.7895490e+01   2.5101000e+01
  -1.7600729e+02   2.7908142e+01   2.5201000e+01
  -1.7605957e+02   2.7920774e+01   2.5301000e+01
  -1.7611186e+02   2.7933386e+01   2.5401000e+01
  -1.7616417e+02   2.7945979e+01   2.5501000e+01
  -1.7621649e+02   2.7958552e+01   2.5601000e+01
  -1.7626882e+02   2.7971105e+01   2.5701000e+01
  -1.7632116e+02   2.7983638e+01   2.5801000e+01
  -1.7637351e+02   2.7996151e+01   2.5901000e+01
  -1.7642588e+02   2.8008645e+01   2.6001000e+01
  -1.7647825e+02   2.8021119e+01   2.6101000e+01
  -1.7653064e+02   2.8033573e+01   2.6201000e+01
  -1.7658305e+02   2.8046007e+01   2.6301000e+01
  -1.7663546e+02   2.8058421e+01   2.6401000e+01
  -1.7668789e+02   2.8070815e+01   2.6501000e+01
  -1.7674033e+02   2.8083189e+01   2.6601000e+01
  -1.7679278e+02   2.8095544e+01   2.6701000e+01
  -1.7684524e+02   2.8107878e+01   2.6801000e+01
  -1.7689771e+02   2.8120192e+01   2.6901000e+01
  -1.7695020e+02   2.8132487e+01   2.7001000e+01
  -1.7700270e+02   2.8144761e+01   2.7101000e+01
  -1.7705521e+02   2.8157016e+01   2.7201000e+01
  -1.7710773e+02   2.8169250e+01   2.7301000e+01
  -1.7716027e+02   2.8181464e+01   2.7401000e+01
  -1.7721281e+02   2.8193659e+01   2.7501000e+01
  -1.7726537e+02   2.8205833e+01   2.7601000e+01
  -1.7731794e+02   2.8217987e+01   2.7701000e+01
  -1.7737072e+02   2.8230403e+01   2.7801000e+01
  -1.7744322e+02   2.8270713e+01   2.7901000e+01
  -1.7751578e+02   2.8310984e+01   2.8001000e+01
  -1.7758839e+02   2.8351218e+01   2.8101000e+01
  -1.7766105e+02   2.8391412e+01   2.8201000e+01
  -1.7773377e+02   2.8431568e+01   2.8301000e+01
  -1.7780655e+02   2.8471685e+01   2.8401000e+01
  -1.7787938e+02   2.8511764e+01   2.8501000e+01
  -1.7795226e+02   2.8551804e+01   2.8601000e+01
  -1.7802520e+02   2.8591804e+01   2.8701000e+01
  -1.7809820e+02   2.8631766e+01   2.8801000e+01
  -1.7817125e+02   2.8671689e+01   2.8901000e+01
  -1.7824436e+02   2.8711572e+01   2.9001000e+01
  -1.7831752e+02   2.8751416e+01   2.9101000e+01
  -1.7839074e+02   2.8791221e+01   2.9201000e+01
  -1.7846402e+02   2.8830986e+01   2.9301000e+01
  -1.7853735e+02   2.8870711e+01   2.9401000e+01
  -1.7861035e+02   2.8909998e+01   2.9501000e+01
  -1.7864554e+02   2.8909746e+01   2.9601000e+01
  -1.7868073e+02   2.8909485e+01   2.9701000e+01
  -1.7871592e+02   2.8909215e+01   2.9801000e+01
  -1.7875110e+02   2.8908936e+01   2.9901000e+01
  -1.7878629e+02   2.8908648e+01   3.0001000e+01
  -1.7882148e+02   2.8908351e+01   3.0101000e+01
  -1.7885666e+02   2.8908044e+01   3.0201000e+01
  -1.7889185e+02   2.8907729e+01   3.0301000e+01
  -1.7892704e+02   2.8907404e+01   3.0401000e+01
  -1.7896222e+02   2.8907070e+01   3.0501000e+01
  -1.7899741e+02   2.8906727e+01   3.0601000e+01
  -1.7903260e+02   2.8906375e+01   3.0701000e+01
  -1.7906778e+02   2.8906014e+01   3.0801000e+01
  -1.7910297e+02   2.8905643e+01   3.0901000e+01
  -1.7913815e+02   2.8905263e+01   3.1001000e+01
  -1.7917334e+02   2.8904875e+01   3.1101000e+01
  -1.7920852e+02   2.8904477e+01   3.1201000e+01
  -1.7924371e+02   2.8904070e+01   3.1301000e+01
  -1.7927889e+02   2.8903654e+01   3.1401000e+01
  -1.7931407e+02   2.8903228e+01   3.1501000e+01
  -1.7934926e+02   2.8902794e+01   3.1601000e+01
  -1.7938444e+02   2.8902350e+01   3.1701000e+01
  -1.7941962e+02   2.8901897e+01   3.1801000e+01
  -1.7945481e+02   2.8901436e+01   3.1901000e+01
  -1.7948999e+02   2.8900965e+01   3.2001000e+01
  -1.7952517e+02   2.8900484e+01   3.2101000e+01
  -1.7956064e+02   2.8900318e+01   3.2201000e+01
  -1.7962507e+02   2.8932132e+01   3.2301000e+01
  -1.7968954e+02   2.8963914e+01   3.2401000e+01
  -1.7975404e+02   2.8995666e+01   3.2501000e+01
  -1.7981859e+02   2.9027387e+01   3.2601000e+01
  -1.7988317e+02   2.9059077e+01   3.2701000e+01
  -1.7994780e+02   2.9090737e+01   3.2801000e+01
   1.7998754e+02   2.9122365e+01   3.2901000e+01
   1.7992284e+02   2.9153962e+01   3.3001000e+01
   1.7985809e+02   2.9185528e+01   3.3101000e+01
   1.7979331e+02   2.9217063e+01   3.3201000e+01
   1.7972848e+02   2.9248567e+01   3.3301000e+01
   1.7966362e+02   2.9280040e+01   3.3401000e+01
   1.7959872e+02   2.9311481e+01   3.3501000e+01
   1.7953377e+02   2.9342890e+01   3.3601000e+01
   1.7946879e+02   2.9374269e+01   3.3701000e+01
   1.7940377e+02   2.9405615e+01   3.3801000e+01
   1.7933870e+02   2.9436931e+01   3.3901000e+01
   1.7927360e+02   2.9468214e+01   3.4001000e+01
   1.7920846e+02   2.9499466e+01   3.4101000e+01
   1.7914327e+02   2.9530686e+01   3.4201000e+01
   1.7907805e+02   2.9561874e+01   3.4301000e+01
   1.7901278e+02   2.9593030e+01   3.4401000e+01
   1.7894748e+02   2.9624155e+01   3.4501000e+01
   1.7888213e+02   2.9655247e+01   3.4601000e+01
   1.7881675e+02   2.9686308e+01   3.4701000e+01
   1.7875132e+02   2.9717336e+01   3.4801000e+01
   1.7868586e+02   2.9748332e+01   3.4901000e+01
   1.7862035e+02   2.9779296e+01   3.5001000e+01
   1.7855480e+02   2.9810227e+01   3.5101000e+01
   1.7848921e+02   2.9841126e+01   3.5201000e+01
   1.7842358e+02   2.9871993e+01   3.5301000e+01
   1.7835792e+02   2.9902827e+01   3.5401000e+01
   1.7829221e+02   2.9933629e+01   3.5501000e+01
   1.7822646e+02   2.9964398e+01   3.5601000e+01
   1.7816066e+02   2.9995134e+01   3.5701000e+01
   1.7809483e+02   3.0025838e+01   3.5801000e+01
   1.7802896e+02   3.0056508e+01   3.5901000e+01
   1.7796305e+02   3.0087146e+01   3.6001000e+01
   1.7789709e+02   3.0117751e+01   3.6101000e+01
   1.7783110e+02   3.0148324e+01   3.6201000e+01
   1.7776506e+02   3.0178863e+01   3.6301000e+01
   1.7769898e+02   3.0209369e+01   3.6401000e+01
   1.7763287e+02   3.0239841e+01   3.6501000e+01
   1.7756671e+02   3.0270281e+01   3.6601000e+01
   1.7750051e+02   3.0300687e+01   3.6701000e+01
   1.7743427e+02   3.0331060e+01   3.6801000e+01
   1.7736798e+02   3.0361400e+01   3.6901000e+01
   1.7730166e+02   3.0391706e+01   3.7001000e+01
   1.7723530e+02   3.0421979e+01   3.7101000e+01
   1.7716889e+02   3.0452218e+01   3.7201000e+01
   1.7710245e+02   3.0482423e+01   3.7301000e+01
   1.7703596e+02   3.0512595e+01   3.7401000e+01
   1.7696943e+02   3.0542733e+01   3.7501000e+01
   1.7690286e+02   3.0572837e+01   3.7601000e+01
   1.7683625e+02   3.0602907e+01   3.7701000e+01
   1.7676959e+02   3.0632943e+01   3.7801000e+01
   1.7670290e+02   3.0662945e+01   3.7901000e+01
   1.7663616e+02   3.0692913e+01   3.8001000e+01
   1.7656939e+02   3.0722847e+01   3.8101000e+01
   1.7650257e+02   3.0752747e+01   3.8201000e+01
   1.7643571e+02   3.0782613e+01   3.8301000e+01
   1.7636880e+02   3.0812444e+01   3.8401000e+01
   1.7630186e+02   3.0842241e+01   3.8501000e+01
   1.7623488e+02   3.0872003e+01   3.8601000e+01
   1.7616785e+02   3.0901731e+01   3.8701000e+01
   1.7610078e+02   3.0931424e+01   3.8801000e+01
   1.7603367e+02   3.0961083e+01   3.8901000e+01
   1.7596652e+02   3.0990707e+01   3.9001000e+01
   1.7589939e+02   3.1020308e+01   3.9101000e+01
   1.7583835e+02   3.1051057e+01   3.9201000e+01
   1.7577727e+02   3.1081777e+01   3.9301000e+01
   1.7571614e+02   3.1112469e+01   3.9401000e+01
   1.7565498e+02   3.1143132e+01   3.9501000e+01
   1.7559378e+02   3.1173765e+01   3.9601000e+01
   1.7553254e+02   3.1204370e+01   3.9701000e+01
   1.7547126e+02   3.1234946e+01   3.9801000e+01
   1.7540995e+02   3.1265493e+01   3.9901000e+01
   1.7534859e+02   3.1296010e+01   4.0001000e+01
   1.7528719e+02   3.1326499e+01   4.0101000e+01
   1.7522575e+02   3.1356958e+01   4.0201000e+01
   1.7516427e+02   3.1387388e+01   4.0301000e+01
   1.7510275e+02   3.1417788e+01   4.0401000e+01
   1.7504120e+02   3.1448159e+01   4.0501000e+01
   1.7497960e+02   3.1478501e+01   4.0601000e+01
   1.7491796e+02   3.1508813e+01   4.0701000e+01
   1.7485628e+02   3.1539096e+01   4.0801000e+01
   1.7479456e+02   3.1569349e+01   4.0901000e+01
   1.7473281e+02   3.1599572e+01   4.1001000e+01
   1.7467101e+02   3.1629766e+01   4.1101000e+01
   1.7460917e+02   3.1659930e+01   4.1201000e+01
   1.7454729e+02   3.1690064e+01   4.1301000e+01
   1.7448538e+02   3.1720168e+01   4.1401000e+01
   1.7442342e+02   3.1750242e+01   4.1501000e+01
   1.7436142e+02   3.1780286e+01   4.1601000e+01
   1.7429945e+02   3.1810184e+01   4.1701000e+01
   1.7424395e+02   3.1828564e+01   4.1801000e+01
   1.7418844e+02   3.1846921e+01   4.1901000e+01
   1.7413290e+02   3.1865253e+01   4.2001000e+01
   1.7407734e+02   3.1883561e+01   4.2101000e+01
   1.7402176e+02   3.1901845e+01   4.2201000e+01
   1.7396615e+02   3.1920105e+01   4.2301000e+01
   1.7391052e+02   3.1938341e+01   4.2401000e+01
   1.7385488e+02   3.1956552e+01   4.2501000e+01
   1.7379921e+02   3.1974739e+01   4.2601000e+01
   1.7374351e+02   3.1992902e+01   4.2701000e+01
   1.7368780e+02   3.2011040e+01   4.2801000e+01
   1.7363206e+02   3.2029154e+01   4.2901000e+01
   1.7357630e+02   3.2047244e+01   4.3001000e+01
   1.7352052e+02   3.2065309e+01   4.3101000e+01
   1.7346472e+02   3.2083350e+01   4.3201000e+01
   1.7340890e+02   3.2101366e+01   4.3301000e+01
   1.7335305e+02   3.2119358e+01   4.3401000e+01
   1.7329718e+02   3.2137325e+01   4.3501000e+01
   1.7324129e+02   3.2155268e+01   4.3601000e+01
   1.7318538e+02   3.2173186e+01   4.3701000e+01
   1.7312944e+02   3.2191080e+01   4.3801000e+01
   1.7307349e+02   3.2208949e+01   4.3901000e+01
   1.7301751e+02   3.2226793e+01   4.4001000e+01
   1.7296151e+02   3.2244613e+01   4.4101000e+01
   1.7290548e+02   3.2262407e+01   4.4201000e+01
   1.7284988e+02   3.2280349e+01   4.4301000e+01
   1.7283774e+02   3.2315286e+01   4.4401000e+01
   1.7282560e+02   3.2350221e+01   4.4501000e+01
   1.7281344e+02   3.2385154e+01   4.4601000e+01
   1.7280128e+02   3.2420087e+01   4.4701000e+01
   1.7278911e+02   3.2455019e+01   4.4801000e+01
   1.7277692e+02   3.2489949e+01   4.4901000e+01
   1.7276473e+02   3.2524878e+01   4.5001000e+01
   1.7275253e+02   3.2559806e+01   4.5101000e+01
   1.7274032e+02   3.2594733e+01   4.5201000e+01
   1.7272810e+02   3.2629659e+01   4.5301000e+01
   1.7271587e+02   3.2664583e+01   4.5401000e+01
   1.7270363e+02   3.2699506e+01   4.5501000e+01
   1.7269138e+02   3.2734428e+01   4.5601000e+01
   1.7267912e+02   3.2769349e+01   4.5701000e+01
   1.7266685e+02   3.2804269e+01   4.5801000e+01
   1.7265457e+02   3.2839187e+01   4.5901000e+01
   1.7264228e+02   3.2874105e+01   4.6001000e+01
   1.7262998e+02   3.2909021e+01   4.6101000e+01
   1.7261768e+02   3.2943936e+01   4.6201000e+01
   1.7260536e+02   3.2978849e+01   4.6301000e+01
   1.7259303e+02   3.3013762e+01   4.6401000e+01
   1.7258070e+02   3.3048673e+01   4.6501000e+01
   1.7256835e+02   3.3083583e+01   4.6601000e+01
   1.7255599e+02   3.3118492e+01   4.6701000e+01
   1.7254363e+02   3.3153399e+01   4.6801000e+01
   1.7253125e+02   3.3188306e+01   4.6901000e+01
   1.7251887e+02   3.3223211e+01   4.7001000e+01
   1.7250647e+02   3.3258115e+01   4.7101000e+01
   1.7249406e+02   3.3293018e+01   4.7201000e+01
   1.7248165e+02   3.3327919e+01   4.7301000e+01
   1.7246922e+02   3.3362819e+01   4.7401000e+01
   1.7245679e+02   3.3397718e+01   4.7501000e+01
   1.7244434e+02   3.3432616e+01   4.7601000e+01
   1.7243189e+02   3.3467512e+01   4.7701000e+01
   1.7241942e+02   3.3502408e+01   4.7801000e+01
   1.7240695e+02   3.3537302e+01   4.7901000e+01
   1.7239446e+02   3.3572194e+01   4.8001000e+01
   1.7238196e+02   3.3607086e+01   4.8101000e+01
   1.7236946e+02   3.3641976e+01   4.8201000e+01
   1.7235694e+02   3.3676865e+01   4.8301000e+01
   1.7234442e+02   3.3711753e+01   4.8401000e+01
   1.7233188e+02   3.3746639e+01   4.8501000e+01
   1.7231933e+02   3.3781525e+01   4.8601000e+01
   1.7230678e+02   3.3816408e+01   4.8701000e+01
   1.7229421e+02   3.3851291e+01   4.8801000e+01
   1.7228163e+02   3.3886172e+01   4.8901000e+01
   1.7226905e+02   3.3921052e+01   4.9001000e+01
   1.7225645e+02   3.3955931e+01   4.9101000e+01
   1.7224384e+02   3.3990809e+01   4.9201000e+01
   1.7223122e+02   3.4025685e+01   4.9301000e+01
   1.7221859e+02   3.4060560e+01   4.9401000e+01
   1.7220595e+02   3.4095434e+01   4.9501000e+01
   1.7219330e+02   3.4130306e+01   4.9601000e+01
   1.7218064e+02   3.4165177e+01   4.9701000e+01
   1.7216797e+02   3.4200047e+01   4.9801000e+01
   1.7215529e+02   3.4234915e+01   4.9901000e+01
   1.7214260e+02   3.4269782e+01   5.0001000e+01
   1.7212990e+02   3.4304648e+01   5.0101000e+01
   1.7211718e+02   3.4339513e+01   5.0201000e+01
   1.7210446e+02   3.4374376e+01   5.0301000e+01
   1.7209173e+02   3.4409238e+01   5.0401000e+01
   1.7207898e+02   3.4444098e+01   5.0501000e+01
   1.7206623e+02   3.4478958e+01   5.0601000e+01
   1.7205346e+02   3.4513815e+01   5.0701000e+01
   1.7204068e+02   3.4548672e+01   5.0801000e+01
   1.7202790e+02   3.4583527e+01   5.0901000e+01
   1.7201510e+02   3.4618381e+01   5.1001000e+01
   1.7200229e+02   3.4653234e+01   5.1101000e+01
   1.7198947e+02   3.4688085e+01   5.1201000e+01
   1.7197664e+02   3.4722935e+01   5.1301000e+01
   1.7196380e+02   3.4757784e+01   5.1401000e+01
   1.7195095e+02   3.4792631e+01   5.1501000e+01
   1.7193809e+02   3.4827477e+01   5.1601000e+01
   1.7192521e+02   3.4862321e+01   5.1701000e+01
   1.7191233e+02   3.4897164e+01   5.1801000e+01
   1.7189943e+02   3.4932006e+01   5.1901000e+01
   1.7188653e+02   3.4966846e+01   5.2001000e+01
   1.7187361e+02   3.5001685e+01   5.2101000e+01
   1.7186068e+02   3.5036523e+01   5.2201000e+01
   1.7184774e+02   3.5071359e+01   5.2301000e+01
   1.7183479e+02   3.5106194e+01   5.2401000e+01
   1.7182183e+02   3.5141028e+01   5.2501000e+01
   1.7180885e+02   3.5175860e+01   5.2601000e+01
   1.7179587e+02   3.5210691e+01   5.2701000e+01
   1.7178288e+02   3.5245520e+01   5.2801000e+01
   1.7176983e+02   3.5281126e+01   5.2901000e+01
   1.7175274e+02   3.5393749e+01   5.3001000e+01
   1.7173560e+02   3.5506370e+01   5.3101000e+01
   1.7171841e+02   3.5618988e+01   5.3201000e+01
   1.7170118e+02   3.5731603e+01   5.3301000e+01
   1.7168389e+02   3.5844217e+01   5.3401000e+01
   1.7166656e+02   3.5956827e+01   5.3501000e+01
   1.7164917e+02   3.6069435e+01   5.3601000e+01
   1.7163174e+02   3.6182041e+01   5.3701000e+01
   1.7161426e+02   3.6294644e+01   5.3801000e+01
   1.7159672e+02   3.6407245e+01   5.3901000e+01
   1.7157914e+02   3.6519843e+01   5.4001000e+01
   1.7156150e+02   3.6632438e+01   5.4101000e+01
   1.7154381e+02   3.6745031e+01   5.4201000e+01
   1.7152607e+02   3.6857621e+01   5.4301000e+01
   1.7150828e+02   3.6970209e+01   5.4401000e+01
   1.7149044e+02   3.7082794e+01   5.4501000e+01
   1.7147254e+02   3.7195376e+01   5.4601000e+01
   1.7145459e+02   3.7307955e+01   5.4701000e+01
   1.7143658e+02   3.7420532e+01   5.4801000e+01
   1.7141852e+02   3.7533106e+01   5.4901000e+01
   1.7140041e+02   3.7645677e+01   5.5001000e+01
   1.7138224e+02   3.7758246e+01   5.5101000e+01
   1.7136402e+02   3.7870812e+01   5.5201000e+01
   1.7134574e+02   3.7983374e+01   5.5301000e+01
   1.7132740e+02   3.8095934e+01   5.5401000e+01
   1.7130901e+02   3.8208492e+01   5.5501000e+01
   1.7129056e+02   3.8321046e+01   5.5601000e+01
   1.7127205e+02   3.8433597e+01   5.5701000e+01
   1.7125349e+02   3.8546146e+01   5.5801000e+01
   1.7123486e+02   3.8658691e+01   5.5901000e+01
   1.7121618e+02   3.8771234e+01   5.6001000e+01
   1.7119744e+02   3.8883774e+01   5.6101000e+01
   1.7117864e+02   3.8996310e+01   5.6201000e+01
   1.7115978e+02   3.9108844e+01   5.6301000e+01
   1.7114086e+02   3.9221374e+01   5.6401000e+01
   1.7112188e+02   3.9333902e+01   5.6501000e+01
   1.7110284e+02   3.9446426e+01   5.6601000e+01
   1.7108373e+02   3.9558947e+01   5.6701000e+01
   1.7106457e+02   3.9671465e+01   5.6801000e+01
   1.7104534e+02   3.9783980e+01   5.6901000e+01
   1.7102605e+02   3.9896492e+01   5.7001000e+01
   1.7100669e+02   4.0009001e+01   5.7101000e+01
   1.7098727e+02   4.0121506e+01   5.7201000e+01
   1.7096779e+02   4.0234008e+01   5.7301000e+01
   1.7094824e+02   4.0346507e+01   5.7401000e+01
   1.7092863e+02   4.0459002e+01   5.7501000e+01
   1.7090895e+02   4.0571495e+01   5.7601000e+01
   1.7088920e+02   4.0683983e+01   5.7701000e+01
   1.7086939e+02   4.0796469e+01   5.7801000e+01
   1.7084951e+02   4.0908951e+01   5.7901000e+01
   1.7082956e+02   4.1021429e+01   5.8001000e+01
   1.7080955e+02   4.1133905e+01   5.8101000e+01
   1.7078946e+02   4.1246376e+01   5.8201000e+01
   1.7076931e+02   4.1358845e+01   5.8301000e+01
   1.7074909e+02   4.1471309e+01   5.8401000e+01
   1.7072879e+02   4.1583770e+01   5.8501000e+01
   1.7070843e+02   4.1696228e+01   5.8601000e+01
   1.7068799e+02   4.1808682e+01   5.8701000e+01
   1.7066748e+02   4.1921132e+01   5.8801000e+01
   1.7064690e+02   4.2033579e+01   5.8901000e+01
   1.7062625e+02   4.2146022e+01   5.9001000e+01
   1.7060552e+02   4.2258461e+01   5.9101000e+01
   1.7058472e+02   4.2370896e+01   5.9201000e+01
   1.7056385e+02   4.2483328e+01   5.9301000e+01
   1.7054290e+02   4.2595756e+01   5.9401000e+01
   1.7052187e+02   4.2708180e+01   5.9501000e+01
   1.7050077e+02   4.2820600e+01   5.9601000e+01
   1.7047959e+02   4.2933016e+01   5.9701000e+01
   1.7045833e+02   4.3045429e+01   5.9801000e+01
   1.7043700e+02   4.3157837e+01   5.9901000e+01
   1.7041559e+02   4.3270242e+01   6.0001000e+01
   1.7039409e+02   4.3382642e+01   6.0101000e+01
   1.7037252e+02   4.3495039e+01   6.0201000e+01
   1.7035087e+02   4.3607431e+01   6.0301000e+01
   1.7032913e+02   4.3719819e+01   6.0401000e+01
   1.7030732e+02   4.3832203e+01   6.0501000e+01
   1.7028542e+02   4.3944583e+01   6.0601000e+01
   1.7026344e+02   4.4056959e+01   6.0701000e+01
   1.7024137e+02   4.4169330e+01   6.0801000e+01
   1.7021923e+02   4.4281698e+01   6.0901000e+01
   1.7019699e+02   4.4394061e+01   6.1001000e+01
   1.7017467e+02   4.4506419e+01   6.1101000e+01
   1.7015227e+02   4.4618774e+01   6.1201000e+01
   1.7012985e+02   4.4730390e+01   6.1301000e+01
   1.7011499e+02   4.4769424e+01   6.1401000e+01
   1.7010010e+02   4.4808456e+01   6.1501000e+01
   1.7008520e+02   4.4847486e+01   6.1601000e+01
   1.7007027e+02   4.4886514e+01   6.1701000e+01
   1.7005533e+02   4.4925540e+01   6.1801000e+01
   1.7004036e+02   4.4964564e+01   6.1901000e+01
   1.7002538e+02   4.5003586e+01   6.2001000e+01
   1.7001037e+02   4.5042607e+01   6.2101000e+01
   1.6999534e+02   4.5081625e+01   6.2201000e+01
   1.6998030e+02   4.5120641e+01   6.2301000e+01
   1.6996523e+02   4.5159655e+01   6.2401000e+01
   1.6995014e+02   4.5198668e+01   6.2501000e+01
   1.6993503e+02   4.5237678e+01   6.2601000e+01
   1.6991990e+02   4.5276686e+01   6.2701000e+01
   1.6990475e+02   4.5315693e+01   6.2801000e+01
   1.6988958e+02   4.5354697e+01   6.2901000e+01
   1.6987439e+02   4.5393699e+01   6.3001000e+01
   1.6985917e+02   4.5432699e+01   6.3101000e+01
   1.6984394e+02   4.5471698e+01   6.3201000e+01
   1.6982868e+02   4.5510694e+01   6.3301000e+01
   1.6981341e+02   4.5549688e+01   6.3401000e+01
   1.6979811e+02   4.5588680e+01   6.3501000e+01
   1.6978279e+02   4.5627670e+01   6.3601000e+01
   1.6976745e+02   4.5666659e+01   6.3701000e+01
   1.6975209e+02   4.5705645e+01   6.3801000e+01
   1.6973670e+02   4.5744628e+01   6.3901000e+01
   1.6972130e+02   4.5783610e+01   6.4001000e+01
   1.6970587e+02   4.5822590e+01   6.4101000e+01
   1.6969042e+02   4.5861568e+01   6.4201000e+01
   1.6967496e+02   4.5900543e+01   6.4301000e+01
   1.6965946e+02   4.5939517e+01   6.4401000e+01
   1.6964395e+02   4.5978488e+01   6.4501000e+01
   1.6962842e+02   4.6017458e+01   6.4601000e+01
   1.6961286e+02   4.6056425e+01   6.4701000e+01
   1.6959728e+02   4.6095390e+01   6.4801000e+01
   1.6958168e+02   4.6134353e+01   6.4901000e+01
   1.6956606e+02   4.6173314e+01   6.5001000e+01
   1.6955041e+02   4.6212273e+01   6.5101000e+01
   1.6953474e+02   4.6251229e+01   6.5201000e+01
   1.6951905e+02   4.6290184e+01   6.5301000e+01
   1.6950334e+02   4.6329136e+01   6.5401000e+01
   1.6948761e+02   4.6368086e+01   6.5501000e+01
   1.6947185e+02   4.6407034e+01   6.5601000e+01
   1.6945607e+02   4.6445980e+01   6.5701000e+01
   1.6944027e+02   4.6484924e+01   6.5801000e+01
   1.6942444e+02   4.6523865e+01   6.5901000e+01
   1.6940860e+02   4.6562805e+01   6.6001000e+01
   1.6939273e+02   4.6601742e+01   6.6101000e+01
   1.6937683e+02   4.6640677e+01   6.6201000e+01
   1.6936092e+02   4.6679610e+01   6.6301000e+01
   1.6934498e+02   4.6718540e+01   6.6401000e+01
   1.6932902e+02   4.6757468e+01   6.6501000e+01
   1.6931303e+02   4.6796394e+01   6.6601000e+01
   1.6929702e+02   4.6835318e+01   6.6701000e+01
   1.6928099e+02   4.6874240e+01   6.6801000e+01
   1.6926494e+02   4.6913159e+01   6.6901000e+01
   1.6924886e+02   4.6952076e+01   6.7001000e+01
   1.6923276e+02   4.6990991e+01   6.7101000e+01
   1.6921663e+02   4.7029904e+01   6.7201000e+01
   1.6920049e+02   4.7068814e+01   6.7301000e+01
   1.6918431e+02   4.7107722e+01   6.7401000e+01
   1.6916812e+02   4.7146628e+01   6.7501000e+01
   1.6915190e+02   4.7185531e+01   6.7601000e+01
   1.6913566e+02   4.7224433e+01   6.7701000e+01
   1.6911939e+02   4.7263331e+01   6.7801000e+01
   1.6910310e+02   4.7302228e+01   6.7901000e+01
   1.6908678e+02   4.7341122e+01   6.8001000e+01
   1.6907044e+02   4.7380014e+01   6.8101000e+01
   1.6905408e+02   4.7418904e+01   6.8201000e+01
   1.6903769e+02   4.7457791e+01   6.8301000e+01
   1.6902128e+02   4.7496676e+01   6.8401000e+01
   1.6900485e+02   4.7535559e+01   6.8501000e+01
   1.6898839e+02   4.7574439e+01   6.8601000e+01
   1.6897190e+02   4.7613317e+01   6.8701000e+01
   1.6895539e+02   4.7652193e+01   6.8801000e+01
   1.6893886e+02   4.7691066e+01   6.8901000e+01
   1.6892230e+02   4.7729937e+01   6.9001000e+01
   1.6890572e+02   4.7768805e+01   6.9101000e+01
   1.6888911e+02   4.7807671e+01   6.9201000e+01
   1.6887248e+02   4.7846535e+01   6.9301000e+01
   1.6885582e+02   4.7885396e+01   6.9401000e+01
   1.6883914e+02   4.7924255e+01   6.9501000e+01
   1.6882243e+02   4.7963111e+01   6.9601000e+01
   1.6880570e+02   4.8001965e+01   6.9701000e+01
   1.6878894e+02   4.8040817e+01   6.9801000e+01
   1.6877215e+02   4.8079666e+01   6.9901000e+01
   1.6875535e+02   4.8118512e+01   7.0001000e+01
   1.6873851e+02   4.8157356e+01   7.0101000e+01
   1.6872165e+02   4.8196198e+01   7.0201000e+01
   1.6870477e+02   4.8235037e+01   7.0301000e+01
   1.6868786e+02   4.8273874e+01   7.0401000e+01
   1.6867092e+02   4.8312708e+01   7.0501000e+01
   1.6865396e+02   4.8351540e+01   7.0601000e+01
   1.6863697e+02   4.8390370e+01   7.0701000e+01
   1.6861995e+02   4.8429196e+01   7.0801000e+01
   1.6860291e+02   4.8468021e+01   7.0901000e+01
   1.6858585e+02   4.8506842e+01   7.1001000e+01
   1.6856875e+02   4.8545662e+01   7.1101000e+01
   1.6855163e+02   4.8584478e+01   7.1201000e+01
   1.6853449e+02   4.8623292e+01   7.1301000e+01
   1.6851732e+02   4.8662104e+01   7.1401000e+01
   1.6850012e+02   4.8700913e+01   7.1501000e+01
   1.6848290e+02   4.8739720e+01   7.1601000e+01
   1.6846564e+02   4.8778524e+01   7.1701000e+01
   1.6844837e+02   4.8817325e+01   7.1801000e+01
   1.6843106e+02   4.8856124e+01   7.1901000e+01
   1.6841373e+02   4.8894920e+01   7.2001000e+01
   1.6839637e+02   4.8933713e+01   7.2101000e+01
   1.6837899e+02   4.8972504e+01   7.2201000e+01
   1.6836157e+02   4.9011293e+01   7.2301000e+01
   1.6834413e+02   4.9050078e+01   7.2401000e+01
   1.6832667e+02   4.9088862e+01   7.2501000e+01
   1.6830917e+02   4.9127642e+01   7.2601000e+01
   1.6829165e+02   4.9166420e+01   7.2701000e+01
   1.6827410e+02   4.9205195e+01   7.2801000e+01
   1.6825653e+02   4.9243967e+01   7.2901000e+01
   1.6823892e+02   4.9282737e+01   7.3001000e+01
   1.6822129e+02   4.9321504e+01   7.3101000e+01
   1.6820363e+02   4.9360269e+01   7.3201000e+01
   1.6818594e+02   4.9399031e+01   7.3301000e+01
   1.6816823e+02   4.9437790e+01   7.3401000e+01
   1.6815048e+02   4.9476546e+01   7.3501000e+01
   1.6813271e+02   4.9515300e+01   7.3601000e+01
   1.6811491e+02   4.9554050e+01   7.3701000e+01
   1.6809708e+02   4.9592799e+01   7.3801000e+01
   1.6807923e+02   4.9631544e+01   7.3901000e+01
   1.6806134e+02   4.9670287e+01   7.4001000e+01
   1.6804343e+02   4.9709027e+01   7.4101000e+01
   1.6802549e+02   4.9747764e+01   7.4201000e+01
   1.6800752e+02   4.9786498e+01   7.4301000e+01
   1.6798952e+02   4.9825230e+01   7.4401000e+01
   1.6797149e+02   4.9863958e+01   7.4501000e+01
   1.6795343e+02   4.9902684e+01   7.4601000e+01
   1.6793535e+02   4.9941408e+01   7.4701000e+01
   1.6791723e+02   4.9980128e+01   7.4801000e+01
   1.6789909e+02   5.0018846e+01   7.4901000e+01
   1.6788091e+02   5.0057560e+01   7.5001000e+01
   1.6786271e+02   5.0096272e+01   7.5101000e+01
   1.6784448e+02   5.0134981e+01   7.5201000e+01
   1.6782621e+02   5.0173687e+01   7.5301000e+01
   1.6780792e+02   5.0212391e+01   7.5401000e+01
   1.6778960e+02   5.0251091e+01   7.5501000e+01
   1.6777125e+02   5.0289789e+01   7.5601000e+01
   1.6775287e+02   5.0328483e+01   7.5701000e+01
   1.6773446e+02   5.0367175e+01   7.5801000e+01
   1.6771602e+02   5.0405864e+01   7.5901000e+01
   1.6769755e+02   5.0444550e+01   7.6001000e+01
   1.6767904e+02   5.0483233e+01   7.6101000e+01
   1.6766051e+02   5.0521913e+01   7.6201000e+01
   1.6764195e+02   5.0560590e+01   7.6301000e+01
   1.6762336e+02   5.0599264e+01   7.6401000e+01
   1.6760473e+02   5.0637935e+01   7.6501000e+01
   1.6758608e+02   5.0676603e+01   7.6601000e+01
   1.6756740e+02   5.0715268e+01   7.6701000e+01
   1.6754868e+02   5.0753931e+01   7.6801000e+01
   1.6752993e+02   5.0792590e+01   7.6901000e+01
   1.6751116e+02   5.0831246e+01   7.7001000e+01
   1.6749235e+02   5.0869899e+01   7.7101000e+01
   1.6747351e+02   5.0908549e+01   7.7201000e+01
   1.6745464e+02   5.0947197e+01   7.7301000e+01
   1.6743574e+02   5.0985841e+01   7.7401000e+01
   1.6741680e+02   5.1024482e+01   7.7501000e+01
   1.6739784e+02   5.1063120e+01   7.7601000e+01
   1.6737884e+02   5.1101754e+01   7.7701000e+01

Louisville
  -1.3915083e+02  -5.0439849e+01   1.1010000e+00
  -1.3923406e+02  -5.0424720e+01   1.2010000e+00
  -1.3931724e+02  -5.0409532e+01   1.3010000e+00
  -1.3940037e+02  -5.0394284e+01   1.4010000e+00
  -1.3948344e+02  -5.0378977e+01   1.5010000e+00
  -1.3956645e+02  -5.0363611e+01   1.6010000e+00
  -1.3964942e+02  -5.0348186e+01   1.7010000e+00
  -1.3973233e+02  -5.0332702e+01   1.8010000e+00
  -1.3981518e+02  -5.0317159e+01   1.9010000e+00
  -1.3989798e+02  -5.0301558e+01   2.0010000e+00
  -1.3998073e+02  -5.0285897e+01   2.1010000e+00
  -1.4006342e+02  -5.0270178e+01   2.2010000e+00
  -1.4014606e+02  -5.0254400e+01   2.3010000e+00
  -1.4022864e+02  -5.0238564e+01   2.4010000e+00
  -1.4031117e+02  -5.0222669e+01   2.5010000e+00
  -1.4039364e+02  -5.0206716e+01   2.6010000e+00
  -1.4047606e+02  -5.0190704e+01   2.7010000e+00
  -1.4055842e+02  -5.0174634e+01   2.8010000e+00
  -1.4064073e+02  -5.0158506e+01   2.9010000e+00
  -1.4072298e+02  -5.0142320e+01   3.0010000e+00
  -1.4080518e+02  -5.0126076e+01   3.1010000e+00
  -1.4088732e+02  -5.0109773e+01   3.2010000e+00
  -1.4096940e+02  -5.0093413e+01   3.3010000e+00
  -1.4105143e+02  -5.0076995e+01   3.4010000e+00
  -1.4113340e+02  -5.0060520e+01   3.5010000e+00
  -1.4121531e+02  -5.0043986e+01   3.6010000e+00
  -1.4129717e+02  -5.0027395e+01   3.7010000e+00
  -1.4137897e+02  -5.0010747e+01   3.8010000e+00
  -1.4146072e+02  -4.9994041e+01   3.9010000e+00
  -1.4154240e+02  -4.9977277e+01   4.0010000e+00
  -1.4162404e+02  -4.9960456e+01   4.1010000e+00
  -1.4170561e+02  -4.9943578e+01   4.2010000e+00
  -1.4178713e+02  -4.9926643e+01   4.3010000e+00
  -1.4186858e+02  -4.9909651e+01   4.4010000e+00
  -1.4194999e+02  -4.9892602e+01   4.5010000e+00
  -1.4203133e+02  -4.9875496e+01   4.6010000e+00
  -1.4211262e+02  -4.9858333e+01   4.7010000e+00
  -1.4219385e+02  -4.9841113e+01   4.8010000e+00
  -1.4227502e+02  -4.9823836e+01   4.9010000e+00
  -1.4235613e+02  -4.9806503e+01   5.0010000e+00
  -1.4243718e+02  -4.9789113e+01   5.1010000e+00
  -1.4251818e+02  -4.9771667e+01   5.2010000e+00
  -1.4259912e+02  -4.9754164e+01   5.3010000e+00
  -1.4268000e+02  -4.9736605e+01   5.4010000e+00
  -1.4276082e+02  -4.9718990e+01   5.5010000e+00
  -1.4284158e+02  -4.9701319e+01   5.6010000e+00
  -1.4292228e+02  -4.9683591e+01   5.7010000e+00
  -1.4300293e+02  -4.9665807e+01   5.8010000e+00
  -1.4308351e+02  -4.9647968e+01   5.9010000e+00
  -1.4316404e+02  -4.9630072e+01   6.0010000e+00
  -1.4324450e+02  -4.9612121e+01   6.1010000e+00
  -1.4332491e+02  -4.9594114e+01   6.2010000e+00
  -1.4340526e+02  -4.9576051e+01   6.3010000e+00
  -1.4348555e+02  -4.9557933e+01   6.4010000e+00
  -1.4356578e+02  -4.9539759e+01   6.5010000e+00
  -1.4364595e+02  -4.9521530e+01   6.6010000e+00
  -1.4372606e+02  -4.9503246e+01   6.7010000e+00
  -1.4380610e+02  -4.9484906e+01   6.8010000e+00
  -1.4388609e+02  -4.9466511e+01   6.9010000e+00
  -1.4396602e+02  -4.9448061e+01   7.0010000e+00
  -1.4404589e+02  -4.9429555e+01   7.1010000e+00
  -1.4412570e+02  -4.9410995e+01   7.2010000e+00
  -1.4420545e+02  -4.9392380e+01   7.3010000e+00
  -1.4428514e+02  -4.9373711e+01   7.4010000e+00
  -1.4436476e+02  -4.9354986e+01   7.5010000e+00
  -1.4444433e+02  -4.9336207e+01   7.6010000e+00
  -1.4452384e+02  -4.9317373e+01   7.7010000e+00
  -1.4460328e+02  -4.9298485e+01   7.8010000e+00
  -1.4468266e+02  -4.9279542e+01   7.9010000e+00
  -1.4476199e+02  -4.9260545e+01   8.0010000e+00
  -1.4484125e+02  -4.9241494e+01   8.1010000e+00
  -1.4492045e+02  -4.9222388e+01   8.2010000e+00
  -1.4499959e+02  -4.9203229e+01   8.3010000e+00
  -1.4507867e+02  -4.9184015e+01   8.4010000e+00
  -1.4515768e+02  -4.9164748e+01   8.5010000e+00
  -1.4523664e+02  -4.9145426e+01   8.6010000e+00
  -1.4531553e+02  -4.9126051e+01   8.7010000e+00
  -1.4539436e+02  -4.9106622e+01   8.8010000e+00
  -1.4547313e+02  -4.9087140e+01   8.9010000e+00
  -1.4555184e+02  -4.9067604e+01   9.0010000e+00
  -1.4563048e+02  -4.9048014e+01   9.1010000e+00
  -1.4570907e+02  -4.9028371e+01   9.2010000e+00
  -1.4578759e+02  -4.9008675e+01   9.3010000e+00
  -1.4586605e+02  -4.8988925e+01   9.4010000e+00
  -1.4594444e+02  -4.8969123e+01   9.5010000e+00
  -1.4602278e+02  -4.8949267e+01   9.6010000e+00
  -1.4610105e+02  -4.8929358e+01   9.7010000e+00
  -1.4617926e+02  -4.8909396e+01   9.8010000e+00
  -1.4625741e+02  -4.8889382e+01   9.9010000e+00
  -1.4633549e+02  -4.8869315e+01   1.0001000e+01
  -1.4641352e+02  -4.8849195e+01   1.0101000e+01
  -1.4649148e+02  -4.8829022e+01   1.0201000e+01
  -1.4656937e+02  -4.8808797e+01   1.0301000e+01
  -1.4664721e+02  -4.8788520e+01   1.0401000e+01
  -1.4672498e+02  -4.8768190e+01   1.0501000e+01
  -1.4680268e+02  -4.8747808e+01   1.0601000e+01
  -1.4688033e+02  -4.8727373e+01   1.0701000e+01
  -1.4695791e+02  -4.8706887e+01   1.0801000e+01
  -1.4703543e+02  -4.8686348e+01   1.0901000e+01
  -1.4711288e+02  -4.8665758e+01   1.1001000e+01
  -1.4719027e+02  -4.8645115e+01   1.1101000e+01
  -1.4726760e+02  -4.8624421e+01   1.1201000e+01
  -1.4734487e+02  -4.8603675e+01   1.1301000e+01
  -1.4742207e+02  -4.8582878e+01   1.1401000e+01
  -1.4749920e+02  -4.8562029e+01   1.1501000e+01
  -1.4757628e+02  -4.8541128e+01   1.1601000e+01
  -1.4765329e+02  -4.8520176e+01   1.1701000e+01
  -1.4773024e+02  -4.8499173e+01   1.1801000e+01
  -1.4780712e+02  -4.8478118e+01   1.1901000e+01
  -1.4788394e+02  -4.8457012e+01   1.2001000e+01
  -1.4796069e+02  -4.8435856e+01   1.2101000e+01
  -1.4803738e+02  -4.8414648e+01   1.2201000e+01
  -1.4811401e+02  -4.8393389e+01   1.2301000e+01
  -1.4819057e+02  -4.8372080e+01   1.2401000e+01
  -1.4826707e+02  -4.8350719e+01   1.2501000e+01
  -1.4834350e+02  -4.8329308e+01   1.2601000e+01
  -1.4841987e+02  -4.8307847e+01   1.2701000e+01
  -1.4849618e+02  -4.8286335e+01   1.2801000e+01
  -1.4857242e+02  -4.8264772e+01   1.2901000e+01
  -1.4864860e+02  -4.8243159e+01   1.3001000e+01
  -1.4872471e+02  -4.8221496e+01   1.3101000e+01
  -1.4880087e+02  -4.8199794e+01   1.3201000e+01
  -1.4888780e+02  -4.8179131e+01   1.3301000e+01
  -1.4897467e+02  -4.8158402e+01   1.3401000e+01
  -1.4906146e+02  -4.8137608e+01   1.3501000e+01
  -1.4914818e+02  -4.8116749e+01   1.3601000e+01
  -1.4923484e+02  -4.8095825e+01   1.3701000e+01
  -1.4932142e+02  -4.8074835e+01   1.3801000e+01
  -1.4940793e+02  -4.8053781e+01   1.3901000e+01
  -1.4949437e+02  -4.8032662e+01   1.4001000e+01
  -1.4958074e+02  -4.8011477e+01   1.4101000e+01
  -1.4966704e+02  -4.7990229e+01   1.4201000e+01
  -1.4975327e+02  -4.7968915e+01   1.4301000e+01
  -1.4983942e+02  -4.7947537e+01   1.4401000e+01
  -1.4992551e+02  -4.7926095e+01   1.4501000e+01
  -1.5001152e+02  -4.7904588e+01   1.4601000e+01
  -1.5009746e+02  -4.7883018e+01   1.4701000e+01
  -1.5018333e+02  -4.7861383e+01   1.4801000e+01
  -1.5026913e+02  -4.7839684e+01   1.4901000e+01
  -1.5035486e+02  -4.7817922e+01   1.5001000e+01
  -1.5044051e+02  -4.7796095e+01   1.5101000e+01
  -1.5052610e+02  -4.7774205e+01   1.5201000e+01
  -1.5061161e+02  -4.7752251e+01   1.5301000e+01
  -1.5069705e+02  -4.7730234e+01   1.5401000e+01
  -1.5078241e+02  -4.7708154e+01   1.5501000e+01
  -1.5086771e+02  -4.7686010e+01   1.5601000e+01
  -1.5095293e+02  -4.7663803e+01   1.5701000e+01
  -1.5103808e+02  -4.7641533e+01   1.5801000e+01
  -1.5112315e+02  -4.7619200e+01   1.5901000e+01
  -1.5120816e+02  -4.7596805e+01   1.6001000e+01
  -1.5129309e+02  -4.7574346e+01   1.6101000e+01
  -1.5137794e+02  -4.7551825e+01   1.6201000e+01
  -1.5146273e+02  -4.7529242e+01   1.6301000e+01
  -1.5154744e+02  -4.7506596e+01   1.6401000e+01
  -1.5163208e+02  -4.7483887e+01   1.6501000e+01
  -1.5171664e+02  -4.7461116e+01   1.6601000e+01
  -1.5180113e+02  -4.7438284e+01   1.6701000e+01
  -1.5188555e+02  -4.7415389e+01   1.6801000e+01
  -1.5196990e+02  -4.7392432e+01   1.6901000e+01
  -1.5205417e+02  -4.7369414e+01   1.7001000e+01
  -1.5213836e+02  -4.7346334e+01   1.7101000e+01
  -1.5222249e+02  -4.7323192e+01   1.7201000e+01
  -1.5230654e+02  -4.7299989e+01   1.7301000e+01
  -1.5239052e+02  -4.7276724e+01   1.7401000e+01
  -1.5247442e+02  -4.7253398e+01   1.7501000e+01
  -1.5255825e+02  -4.7230011e+01   1.7601000e+01
  -1.5264200e+02  -4.7206562e+01   1.7701000e+01
  -1.5272568e+02  -4.7183053e+01   1.7801000e+01
  -1.5280929e+02  -4.7159483e+01   1.7901000e+01
  -1.5289282e+02  -4.7135852e+01   1.8001000e+01
  -1.5297628e+02  -4.7112161e+01   1.8101000e+01
  -1.5305966e+02  -4.7088409e+01   1.8201000e+01
  -1.5314297e+02  -4.7064596e+01   1.8301000e+01
  -1.5322620e+02  -4.7040723e+01   1.8401000e+01
  -1.5330936e+02  -4.7016790e+01   1.8501000e+01
  -1.5339245e+02  -4.6992796e+01   1.8601000e+01
  -1.5347546e+02  -4.6968743e+01   1.8701000e+01
  -1.5355839e+02  -4.6944630e+01   1.8801000e+01
  -1.5364125e+02  -4.6920457e+01   1.8901000e+01
  -1.5372404e+02  -4.6896224e+01   1.9001000e+01
  -1.5380675e+02  -4.6871931e+01   1.9101000e+01
  -1.5388939e+02  -4.6847579e+01   1.9201000e+01
  -1.5397195e+02  -4.6823168e+01   1.9301000e+01
  -1.5405443e+02  -4.6798697e+01   1.9401000e+01
  -1.5413685e+02  -4.6774167e+01   1.9501000e+01
  -1.5421918e+02  -4.6749578e+01   1.9601000e+01
  -1.5430144e+02  -4.6724930e+01   1.9701000e+01
  -1.5438363e+02  -4.6700223e+01   1.9801000e+01
  -1.5446574e+02  -4.6675458e+01   1.9901000e+01
  -1.5454777e+02  -4.6650633e+01   2.0001000e+01
  -1.5462973e+02  -4.6625750e+01   2.0101000e+01
  -1.5471162e+02  -4.6600809e+01   2.0201000e+01
  -1.5479343e+02  -4.6575809e+01   2.0301000e+01
  -1.5487516e+02  -4.6550751e+01   2.0401000e+01
  -1.5495682e+02  -4.6525635e+01   2.0501000e+01
  -1.5503840e+02  -4.6500460e+01   2.0601000e+01
  -1.5511991e+02  -4.6475228e+01   2.0701000e+01
  -1.5520134e+02  -4.6449938e+01   2.0801000e+01
  -1.5528269e+02  -4.6424590e+01   2.0901000e+01
  -1.5536397e+02  -4.6399185e+01   2.1001000e+01
  -1.5544518e+02  -4.6373722e+01   2.1101000e+01
  -1.5552630e+02  -4.6348201e+01   2.1201000e+01
  -1.5560736e+02  -4.6322624e+01   2.1301000e+01
  -1.5568833e+02  -4.6296989e+01   2.1401000e+01
  -1.5576923e+02  -4.6271297e+01   2.1501000e+01
  -1.5585006e+02  -4.6245548e+01   2.1601000e+01
  -1.5593063e+02  -4.6219746e+01   2.1701000e+01
  -1.5599386e+02  -4.6194364e+01   2.1801000e+01
  -1.5605703e+02  -4.6168946e+01   2.1901000e+01
  -1.5612014e+02  -4.6143494e+01   2.2001000e+01
  -1.5618319e+02  -4.6118007e+01   2.2101000e+01
  -1.5624619e+02  -4.6092485e+01   2.2201000e+01
  -1.5630912e+02  -4.6066929e+01   2.2301000e+01
  -1.5637200e+02  -4.6041338e+01   2.2401000e+01
  -1.5643482e+02  -4.6015713e+01   2.2501000e+01
  -1.5649758e+02  -4.5990053e+01   2.2601000e+01
  -1.5656028e+02  -4.5964359e+01   2.2701000e+01
  -1.5662293e+02  -4.5938631e+01   2.2801000e+01
  -1.5668551e+02  -4.5912869e+01   2.2901000e+01
  -1.5674804e+02  -4.5887072e+01   2.3001000e+01
  -1.5681051e+02  -4.5861241e+01   2.3101000e+01
  -1.5687292e+02  -4.5835377e+01   2.3201000e+01
  -1.5693528e+02  -4.5809478e+01   2.3301000e+01
  -1.5699757e+02  -4.5783546e+01   2.3401000e+01
  -1.5705981e+02  -4.5757580e+01   2.3501000e+01
  -1.5712199e+02  -4.5731580e+01   2.3601000e+01
  -1.5718412e+02  -4.5705546e+01   2.3701000e+01
  -1.5724618e+02  -4.5679479e+01   2.3801000e+01
  -1.5730819e+02  -4.5653378e+01   2.3901000e+01
  -1.5737013e+02  -4.5627243e+01   2.4001000e+01
  -1.5743203e+02  -4.5601075e+01   2.4101000e+01
  -1.5749386e+02  -4.5574874e+01   2.4201000e+01
  -1.5755563e+02  -4.5548640e+01   2.4301000e+01
  -1.5761735e+02  -4.5522372e+01   2.4401000e+01
  -1.5767901e+02  -4.5496071e+01   2.4501000e+01
  -1.5774043e+02  -4.5469631e+01   2.4601000e+01
  -1.5778382e+02  -4.5432701e+01   2.4701000e+01
  -1.5782716e+02  -4.5395756e+01   2.4801000e+01
  -1.5787043e+02  -4.5358793e+01   2.4901000e+01
  -1.5791365e+02  -4.5321815e+01   2.5001000e+01
  -1.5795682e+02  -4.5284820e+01   2.5101000e+01
  -1.5799992e+02  -4.5247809e+01   2.5201000e+01
  -1.5804298e+02  -4.5210782e+01   2.5301000e+01
  -1.5808597e+02  -4.5173738e+01   2.5401000e+01
  -1.5812891e+02  -4.5136679e+01   2.5501000e+01
  -1.5817179e+02  -4.5099603e+01   2.5601000e+01
  -1.5821462e+02  -4.5062512e+01   2.5701000e+01
  -1.5825739e+02  -4.5025404e+01   2.5801000e+01
  -1.5830011e+02  -4.4988281e+01   2.5901000e+01
  -1.5834277e+02  -4.4951141e+01   2.6001000e+01
  -1.5838538e+02  -4.4913986e+01   2.6101000e+01
  -1.5842793e+02  -4.4876815e+01   2.6201000e+01
  -1.5847074e+02  -4.4839727e+01   2.6301000e+01
  -1.5854475e+02  -4.4812407e+01   2.6401000e+01
  -1.5861870e+02  -4.4785039e+01   2.6501000e+01
  -1.5869257e+02  -4.4757623e+01   2.6601000e+01
  -1.5876638e+02  -4.4730160e+01   2.6701000e+01
  -1.5884011e+02  -4.4702649e+01   2.6801000e+01
  -1.5891378e+02  -4.4675091e+01   2.6901000e+01
  -1.5898737e+02  -4.4647486e+01   2.7001000e+01
  -1.5906089e+02  -4.4619833e+01   2.7101000e+01
  -1.5913435e+02  -4.4592134e+01   2.7201000e+01
  -1.5920773e+02  -4.4564387e+01   2.7301000e+01
  -1.5928104e+02  -4.4536593e+01   2.7401000e+01
  -1.5935429e+02  -4.4508753e+01   2.7501000e+01
  -1.5942746e+02  -4.4480865e+01   2.7601000e+01
  -1.5950056e+02  -4.4452931e+01   2.7701000e+01
  -1.5957360e+02  -4.4424951e+01   2.7801000e+01
  -1.5964656e+02  -4.4396924e+01   2.7901000e+01
  -1.5971945e+02  -4.4368850e+01   2.8001000e+01
  -1.5979228e+02  -4.4340730e+01   2.8101000e+01
  -1.5986503e+02  -4.4312564e+01   2.8201000e+01
  -1.5993772e+02  -4.4284352e+01   2.8301000e+01
  -1.6001033e+02  -4.4256094e+01   2.8401000e+01
  -1.6008287e+02  -4.4227790e+01   2.8501000e+01
  -1.6015535e+02  -4.4199440e+01   2.8601000e+01
  -1.6022775e+02  -4.4171044e+01   2.8701000e+01
  -1.6030009e+02  -4.4142603e+01   2.8801000e+01
  -1.6037235e+02  -4.4114116e+01   2.8901000e+01
  -1.6044455e+02  -4.4085583e+01   2.9001000e+01
  -1.6051668e+02  -4.4057005e+01   2.9101000e+01
  -1.6058873e+02  -4.4028382e+01   2.9201000e+01
  -1.6066026e+02  -4.3999846e+01   2.9301000e+01
  -1.6068631e+02  -4.3984410e+01   2.9401000e+01
  -1.6071235e+02  -4.3968969e+01   2.9501000e+01
  -1.6073837e+02  -4.3953522e+01   2.9601000e+01
  -1.6076438e+02  -4.3938069e+01   2.9701000e+01
  -1.6079038e+02  -4.3922610e+01   2.9801000e+01
  -1.6081636e+02  -4.3907145e+01   2.9901000e+01
  -1.6084233e+02  -4.3891675e+01   3.0001000e+01
  -1.6086829e+02  -4.3876198e+01   3.0101000e+01
  -1.6089423e+02  -4.3860716e+01   3.0201000e+01
  -1.6092016e+02  -4.3845228e+01   3.0301000e+01
  -1.6094607e+02  -4.3829733e+01   3.0401000e+01
  -1.6097197e+02  -4.3814233e+01   3.0501000e+01
  -1.6099786e+02  -4.3798728e+01   3.0601000e+01
  -1.6102374e+02  -4.3783216e+01   3.0701000e+01
  -1.6104960e+02  -4.3767698e+01   3.0801000e+01
  -1.6107545e+02  -4.3752175e+01   3.0901000e+01
  -1.6110128e+02  -4.3736646e+01   3.1001000e+01
  -1.6112710e+02  -4.3721111e+01   3.1101000e+01
  -1.6115291e+02  -4.3705570e+01   3.1201000e+01
  -1.6117871e+02  -4.3690023e+01   3.1301000e+01
  -1.6120449e+02  -4.3674471e+01   3.1401000e+01
  -1.6123025e+02  -4.3658913e+01   3.1501000e+01
  -1.6125601e+02  -4.3643349e+01   3.1601000e+01
  -1.6128175e+02  -4.3627779e+01   3.1701000e+01
  -1.6130748e+02  -4.3612204e+01   3.1801000e+01
  -1.6133319e+02  -4.3596622e+01   3.1901000e+01
  -1.6135889e+02  -4.3581035e+01   3.2001000e+01
  -1.6138458e+02  -4.3565443e+01   3.2101000e+01
  -1.6141056e+02  -4.3549630e+01   3.2201000e+01
  -1.6146690e+02  -4.3512606e+01   3.2301000e+01
  -1.6152316e+02  -4.3475555e+01   3.2401000e+01
  -1.6157936e+02  -4.3438477e+01   3.2501000e+01
  -1.6163548e+02  -4.3401371e+01   3.2601000e+01
  -1.6169154e+02  -4.3364237e+01   3.2701000e+01
  -1.6174753e+02  -4.3327076e+01   3.2801000e+01
  -1.6180345e+02  -4.3289888e+01   3.2901000e+01
  -1.6185931e+02  -4.3252673e+01   3.3001000e+01
  -1.6191509e+02  -4.3215430e+01   3.3101000e+01
  -1.6197081e+02  -4.3178161e+01   3.3201000e+01
  -1.6202645e+02  -4.3140864e+01   3.3301000e+01
  -1.6208203e+02  -4.3103541e+01   3.3401000e+01
  -1.6213755e+02  -4.3066190e+01   3.3501000e+01
  -1.6219299e+02  -4.3028813e+01   3.3601000e+01
  -1.6224837e+02  -4.2991409e+01   3.3701000e+01
  -1.6230368e+02  -4.2953979e+01   3.3801000e+01
  -1.6235892e+02  -4.2916522e+01   3.3901000e+01
  -1.6241410e+02  -4.2879038e+01   3.4001000e+01
  -1.6246921e+02  -4.2841528e+01   3.4101000e+01
  -1.6252425e+02  -4.2803991e+01   3.4201000e+01
  -1.6257922e+02  -4.2766428e+01   3.4301000e+01
  -1.6263413e+02  -4.2728839e+01   3.4401000e+01
  -1.6268897e+02  -4.2691224e+01   3.4501000e+01
  -1.6274375e+02  -4.2653582e+01   3.4601000e+01
  -1.6279846e+02  -4.2615915e+01   3.4701000e+01
  -1.6285310e+02  -4.2578221e+01   3.4801000e+01
  -1.6290768e+02  -4.2540502e+01   3.4901000e+01
  -1.6296219e+02  -4.2502757e+01   3.5001000e+01
  -1.6301663e+02  -4.2464986e+01   3.5101000e+01
  -1.6307101e+02  -4.2427189e+01   3.5201000e+01
  -1.6312533e+02  -4.2389366e+01   3.5301000e+01
  -1.6317957e+02  -4.2351518e+01   3.5401000e+01
  -1.6323376e+02  -4.2313644e+01   3.5501000e+01
  -1.6328788e+02  -4.2275745e+01   3.5601000e+01
  -1.6334193e+02  -4.2237821e+01   3.5701000e+01
  -1.6339592e+02  -4.2199871e+01   3.5801000e+01
  -1.6344984e+02  -4.2161896e+01   3.5901000e+01
  -1.6350370e+02  -4.2123895e+01   3.6001000e+01
  -1.6355749e+02  -4.2085870e+01   3.6101000e+01
  -1.6361122e+02  -4.2047819e+01   3.6201000e+01
  -1.6366489e+02  -4.2009743e+01   3.6301000e+01
  -1.6371849e+02  -4.1971643e+01   3.6401000e+01
  -1.6377202e+02  -4.1933517e+01   3.6501000e+01
  -1.6382550e+02  -4.1895367e+01   3.6601000e+01
  -1.6387890e+02  -4.1857192e+01   3.6701000e+01
  -1.6393225e+02  -4.1818992e+01   3.6801000e+01
  -1.6398553e+02  -4.1780767e+01   3.6901000e+01
  -1.6403875e+02  -4.1742518e+01   3.7001000e+01
  -1.6409190e+02  -4.1704244e+01   3.7101000e+01
  -1.6414499e+02  -4.1665946e+01   3.7201000e+01
  -1.6419802e+02  -4.1627624e+01   3.7301000e+01
  -1.6425099e+02  -4.1589277e+01   3.7401000e+01
  -1.6430389e+02  -4.1550906e+01   3.7501000e+01
  -1.6435673e+02  -4.1512510e+01   3.7601000e+01
  -1.6440951e+02  -4.1474091e+01   3.7701000e+01
  -1.6446222e+02  -4.1435647e+01   3.7801000e+01
  -1.6451487e+02  -4.1397180e+01   3.7901000e+01
  -1.6456746e+02  -4.1358688e+01   3.8001000e+01
  -1.6461999e+02  -4.1320173e+01   3.8101000e+01
  -1.6467245e+02  -4.1281633e+01   3.8201000e+01
  -1.6472486e+02  -4.1243070e+01   3.8301000e+01
  -1.6477720e+02  -4.1204483e+01   3.8401000e+01
  -1.6482948e+02  -4.1165873e+01   3.8501000e+01
  -1.6488170e+02  -4.1127238e+01   3.8601000e+01
  -1.6493385e+02  -4.1088581e+01   3.8701000e+01
  -1.6498595e+02  -4.1049899e+01   3.8801000e+01
  -1.6503798e+02  -4.1011195e+01   3.8901000e+01
  -1.6508996e+02  -4.0972467e+01   3.9001000e+01
  -1.6514187e+02  -4.0933715e+01   3.9101000e+01
  -1.6519372e+02  -4.0894941e+01   3.9201000e+01
  -1.6524551e+02  -4.0856143e+01   3.9301000e+01
  -1.6529724e+02  -4.0817322e+01   3.9401000e+01
  -1.6534891e+02  -4.0778478e+01   3.9501000e+01
  -1.6540042e+02  -4.0739501e+01   3.9601000e+01
  -1.6544208e+02  -4.0689619e+01   3.9701000e+01
  -1.6548369e+02  -4.0639721e+01   3.9801000e+01
  -1.6552523e+02  -4.0589809e+01   3.9901000e+01
  -1.6556671e+02  -4.0539882e+01   4.0001000e+01
  -1.6560813e+02  -4.0489940e+01   4.0101000e+01
  -1.6564949e+02  -4.0439983e+01   4.0201000e+01
  -1.6569079e+02  -4.0390012e+01   4.0301000e+01
  -1.6573202e+02  -4.0340026e+01   4.0401000e+01
  -1.6577319e+02  -4.0290025e+01   4.0501000e+01
  -1.6581431e+02  -4.0240010e+01   4.0601000e+01
  -1.6585536e+02  -4.0189980e+01   4.0701000e+01
  -1.6589635e+02  -4.0139936e+01   4.0801000e+01
  -1.6593728e+02  -4.0089877e+01   4.0901000e+01
  -1.6597815e+02  -4.0039804e+01   4.1001000e+01
  -1.6601896e+02  -3.9989716e+01   4.1101000e+01
  -1.6605972e+02  -3.9939615e+01   4.1201000e+01
  -1.6610040e+02  -3.9889785e+01   4.1301000e+01
  -1.6613992e+02  -3.9868238e+01   4.1401000e+01
  -1.6617942e+02  -3.9846677e+01   4.1501000e+01
  -1.6621889e+02  -3.9825104e+01   4.1601000e+01
  -1.6625834e+02  -3.9803517e+01   4.1701000e+01
  -1.6629777e+02  -3.9781916e+01   4.1801000e+01
  -1.6633717e+02  -3.9760302e+01   4.1901000e+01
  -1.6637654e+02  -3.9738675e+01   4.2001000e+01
  -1.6641589e+02  -3.9717035e+01   4.2101000e+01
  -1.6645522e+02  -3.9695381e+01   4.2201000e+01
  -1.6649452e+02  -3.9673715e+01   4.2301000e+01
  -1.6653379e+02  -3.9652034e+01   4.2401000e+01
  -1.6657304e+02  -3.9630341e+01   4.2501000e+01
  -1.6661227e+02  -3.9608635e+01   4.2601000e+01
  -1.6665147e+02  -3.9586915e+01   4.2701000e+01
  -1.6669065e+02  -3.9565182e+01   4.2801000e+01
  -1.6672981e+02  -3.9543436e+01   4.2901000e+01
  -1.6676893e+02  -3.9521677e+01   4.3001000e+01
  -1.6680804e+02  -3.9499904e+01   4.3101000e+01
  -1.6684712e+02  -3.9478119e+01   4.3201000e+01
  -1.6688617e+02  -3.9456321e+01   4.3301000e+01
  -1.6692520e+02  -3.9434509e+01   4.3401000e+01
  -1.6696421e+02  -3.9412685e+01   4.3501000e+01
  -1.6700319e+02  -3.9390847e+01   4.3601000e+01
  -1.6704215e+02  -3.9368997e+01   4.3701000e+01
  -1.6708108e+02  -3.9347133e+01   4.3801000e+01
  -1.6711999e+02  -3.9325257e+01   4.3901000e+01
  -1.6715888e+02  -3.9303367e+01   4.4001000e+01
  -1.6719774e+02  -3.9281465e+01   4.4101000e+01
  -1.6723657e+02  -3.9259549e+01   4.4201000e+01
  -1.6727538e+02  -3.9237621e+01   4.4301000e+01
  -1.6731417e+02  -3.9215680e+01   4.4401000e+01
  -1.6735293e+02  -3.9193726e+01   4.4501000e+01
  -1.6739167e+02  -3.9171760e+01   4.4601000e+01
  -1.6743014e+02  -3.9149810e+01   4.4701000e+01
  -1.6744391e+02  -3.9130826e+01   4.4801000e+01
  -1.6745767e+02  -3.9111840e+01   4.4901000e+01
  -1.6747142e+02  -3.9092853e+01   4.5001000e+01
  -1.6748517e+02  -3.9073864e+01   4.5101000e+01
  -1.6749891e+02  -3.9054874e+01   4.5201000e+01
  -1.6751264e+02  -3.9035882e+01   4.5301000e+01
  -1.6752637e+02  -3.9016888e+01   4.5401000e+01
  -1.6754009e+02  -3.8997892e+01   4.5501000e+01
  -1.6755380e+02  -3.8978895e+01   4.5601000e+01
  -1.6756750e+02  -3.8959897e+01   4.5701000e+01
  -1.6758120e+02  -3.8940897e+01   4.5801000e+01
  -1.6759489e+02  -3.8921895e+01   4.5901000e+01
  -1.6760857e+02  -3.8902892e+01   4.6001000e+01
  -1.6762224e+02  -3.8883887e+01   4.6101000e+01
  -1.6763591e+02  -3.8864880e+01   4.6201000e+01
  -1.6764957e+02  -3.8845872e+01   4.6301000e+01
  -1.6766322e+02  -3.8826862e+01   4.6401000e+01
  -1.6767686e+02  -3.8807851e+01   4.6501000e+01
  -1.6769050e+02  -3.8788838e+01   4.6601000e+01
  -1.6770413e+02  -3.8769823e+01   4.6701000e+01
  -1.6771775e+02  -3.8750807e+01   4.6801000e+01
  -1.6773137e+02  -3.8731790e+01   4.6901000e+01
  -1.6774498e+02  -3.8712770e+01   4.7001000e+01
  -1.6775858e+02  -3.8693750e+01   4.7101000e+01
  -1.6777217e+02  -3.8674727e+01   4.7201000e+01
  -1.6778576e+02  -3.8655703e+01   4.7301000e+01
  -1.6779934e+02  -3.8636678e+01   4.7401000e+01
  -1.6781291e+02  -3.8617651e+01   4.7501000e+01
  -1.6782647e+02  -3.8598622e+01   4.7601000e+01
  -1.6784003e+02  -3.8579592e+01   4.7701000e+01
  -1.6785358e+02  -3.8560560e+01   4.7801000e+01
  -1.6786713e+02  -3.8541527e+01   4.7901000e+01
  -1.6788066e+02  -3.8522492e+01   4.8001000e+01
  -1.6789419e+02  -3.8503455e+01   4.8101000e+01
  -1.6790771e+02  -3.8484417e+01   4.8201000e+01
  -1.6792123e+02  -3.8465378e+01   4.8301000e+01
  -1.6793474e+02  -3.8446336e+01   4.8401000e+01
  -1.6794824e+02  -3.8427294e+01   4.8501000e+01
  -1.6796173e+02  -3.8408250e+01   4.8601000e+01
  -1.6797522e+02  -3.8389204e+01   4.8701000e+01
  -1.6798870e+02  -3.8370156e+01   4.8801000e+01
  -1.6800217e+02  -3.8351108e+01   4.8901000e+01
  -1.6801563e+02  -3.8332057e+01   4.9001000e+01
  -1.6802909e+02  -3.8313005e+01   4.9101000e+01
  -1.6804254e+02  -3.8293952e+01   4.9201000e+01
  -1.6805599e+02  -3.8274897e+01   4.9301000e+01
  -1.6806942e+02  -3.8255840e+01   4.9401000e+01
  -1.6808285e+02  -3.8236782e+01   4.9501000e+01
  -1.6809628e+02  -3.8217722e+01   4.9601000e+01
  -1.6810969e+02  -3.8198661e+01   4.9701000e+01
  -1.6812310e+02  -3.8179599e+01   4.9801000e+01
  -1.6813650e+02  -3.8160534e+01   4.9901000e+01
  -1.6814990e+02  -3.8141469e+01   5.0001000e+01
  -1.6816328e+02  -3.8122402e+01   5.0101000e+01
  -1.6817666e+02  -3.8103333e+01   5.0201000e+01
  -1.6819004e+02  -3.8084263e+01   5.0301000e+01
  -1.6820340e+02  -3.8065191e+01   5.0401000e+01
  -1.6821676e+02  -3.8046117e+01   5.0501000e+01
  -1.6823012e+02  -3.8027043e+01   5.0601000e+01
  -1.6824346e+02  -3.8007966e+01   5.0701000e+01
  -1.6825680e+02  -3.7988889e+01   5.0801000e+01
  -1.6827029e+02  -3.7969573e+01   5.0901000e+01
  -1.6829952e+02  -3.7926916e+01   5.1001000e+01
  -1.6832871e+02  -3.7884252e+01   5.1101000e+01
  -1.6835787e+02  -3.7841580e+01   5.1201000e+01
  -1.6838700e+02  -3.7798901e+01   5.1301000e+01
  -1.6841609e+02  -3.7756215e+01   5.1401000e+01
  -1.6844515e+02  -3.7713522e+01   5.1501000e+01
  -1.6847418e+02  -3.7670821e+01   5.1601000e+01
  -1.6850317e+02  -3.7628114e+01   5.1701000e+01
  -1.6853213e+02  -3.7585399e+01   5.1801000e+01
  -1.6856106e+02  -3.7542678e+01   5.1901000e+01
  -1.6858995e+02  -3.7499949e+01   5.2001000e+01
  -1.6861881e+02  -3.7457213e+01   5.2101000e+01
  -1.6864763e+02  -3.7414471e+01   5.2201000e+01
  -1.6867643e+02  -3.7371721e+01   5.2301000e+01
  -1.6870519e+02  -3.7328964e+01   5.2401000e+01
  -1.6873392e+02  -3.7286201e+01   5.2501000e+01
  -1.6876261e+02  -3.7243430e+01   5.2601000e+01
  -1.6879128e+02  -3.7200653e+01   5.2701000e+01
  -1.6881991e+02  -3.7157868e+01   5.2801000e+01
  -1.6884851e+02  -3.7115077e+01   5.2901000e+01
  -1.6887707e+02  -3.7072279e+01   5.3001000e+01
  -1.6890561e+02  -3.7029474e+01   5.3101000e+01
  -1.6893411e+02  -3.6986662e+01   5.3201000e+01
  -1.6896258e+02  -3.6943844e+01   5.3301000e+01
  -1.6899101e+02  -3.6901019e+01   5.3401000e+01
  -1.6901942e+02  -3.6858186e+01   5.3501000e+01
  -1.6904779e+02  -3.6815348e+01   5.3601000e+01
  -1.6907613e+02  -3.6772502e+01   5.3701000e+01
  -1.6910445e+02  -3.6729650e+01   5.3801000e+01
  -1.6913272e+02  -3.6686791e+01   5.3901000e+01
  -1.6916097e+02  -3.6643925e+01   5.4001000e+01
  -1.6918919e+02  -3.6601053e+01   5.4101000e+01
  -1.6921737e+02  -3.6558174e+01   5.4201000e+01
  -1.6924552e+02  -3.6515288e+01   5.4301000e+01
  -1.6927365e+02  -3.6472396e+01   5.4401000e+01
  -1.6930174e+02  -3.6429497e+01   5.4501000e+01
  -1.6932980e+02  -3.6386591e+01   5.4601000e+01
  -1.6935783e+02  -3.6343679e+01   5.4701000e+01
  -1.6938582e+02  -3.6300761e+01   5.4801000e+01
  -1.6941379e+02  -3.6257836e+01   5.4901000e+01
  -1.6944173e+02  -3.6214904e+01   5.5001000e+01
  -1.6946963e+02  -3.6171966e+01   5.5101000e+01
  -1.6949751e+02  -3.6129022e+01   5.5201000e+01
  -1.6952535e+02  -3.6086071e+01   5.5301000e+01
  -1.6955317e+02  -3.6043114e+01   5.5401000e+01
  -1.6958095e+02  -3.6000150e+01   5.5501000e+01
  -1.6960871e+02  -3.5957180e+01   5.5601000e+01
  -1.6963643e+02  -3.5914203e+01   5.5701000e+01
  -1.6966412e+02  -3.5871220e+01   5.5801000e+01
  -1.6969179e+02  -3.5828231e+01   5.5901000e+01
  -1.6971942e+02  -3.5785235e+01   5.6001000e+01
  -1.6974703e+02  -3.5742233e+01   5.6101000e+01
  -1.6977460e+02  -3.5699225e+01   5.6201000e+01
  -1.6980214e+02  -3.5656211e+01   5.6301000e+01
  -1.6982966e+02  -3.5613190e+01   5.6401000e+01
  -1.6985714e+02  -3.5570163e+01   5.6501000e+01
  -1.6988460e+02  -3.5527130e+01   5.6601000e+01
  -1.6991202e+02  -3.5484090e+01   5.6701000e+01
  -1.6993942e+02  -3.5441045e+01   5.6801000e+01
  -1.6996679e+02  -3.5397993e+01   5.6901000e+01
  -1.6999413e+02  -3.5354935e+01   5.7001000e+01
  -1.7002144e+02  -3.5311871e+01   5.7101000e+01
  -1.7004871e+02  -3.5268800e+01   5.7201000e+01
  -1.7007597e+02  -3.5225724e+01   5.7301000e+01
  -1.7010319e+02  -3.5182641e+01   5.7401000e+01
  -1.7013038e+02  -3.5139553e+01   5.7501000e+01
  -1.7015755e+02  -3.5096458e+01   5.7601000e+01
  -1.7018468e+02  -3.5053357e+01   5.7701000e+01
  -1.7021179e+02  -3.5010251e+01   5.7801000e+01
  -1.7023887e+02  -3.4967138e+01   5.7901000e+01
  -1.7026592e+02  -3.4924019e+01   5.8001000e+01
  -1.7029294e+02  -3.4880894e+01   5.8101000e+01
  -1.7031993e+02  -3.4837764e+01   5.8201000e+01
  -1.7034690e+02  -3.4794627e+01   5.8301000e+01
  -1.7037383e+02  -3.4751484e+01   5.8401000e+01
  -1.7040074e+02  -3.4708336e+01   5.8501000e+01
  -1.7042762e+02  -3.4665181e+01   5.8601000e+01
  -1.7045448e+02  -3.4622021e+01   5.8701000e+01
  -1.7048130e+02  -3.4578855e+01   5.8801000e+01
  -1.7050810e+02  -3.4535683e+01   5.8901000e+01
  -1.7053487e+02  -3.4492505e+01   5.9001000e+01
  -1.7056161e+02  -3.4449321e+01   5.9101000e+01
  -1.7058832e+02  -3.4406131e+01   5.9201000e+01
  -1.7061501e+02  -3.4362936e+01   5.9301000e+01
  -1.7064167e+02  -3.4319735e+01   5.9401000e+01
  -1.7066830e+02  -3.4276528e+01   5.9501000e+01
  -1.7069490e+02  -3.4233315e+01   5.9601000e+01
  -1.7072148e+02  -3.4190097e+01   5.9701000e+01
  -1.7074803e+02  -3.4146872e+01   5.9801000e+01
  -1.7077455e+02  -3.4103643e+01   5.9901000e+01
  -1.7080104e+02  -3.4060407e+01   6.0001000e+01
  -1.7082751e+02  -3.4017166e+01   6.0101000e+01
  -1.7085395e+02  -3.3973919e+01   6.0201000e+01
  -1.7088037e+02  -3.3930666e+01   6.0301000e+01
  -1.7090675e+02  -3.3887408e+01   6.0401000e+01
  -1.7093311e+02  -3.3844144e+01   6.0501000e+01
  -1.7095945e+02  -3.3800875e+01   6.0601000e+01
  -1.7098576e+02  -3.3757600e+01   6.0701000e+01
  -1.7101204e+02  -3.3714319e+01   6.0801000e+01
  -1.7103829e+02  -3.3671033e+01   6.0901000e+01
  -1.7106452e+02  -3.3627741e+01   6.1001000e+01
  -1.7109072e+02  -3.3584444e+01   6.1101000e+01
  -1.7111690e+02  -3.3541142e+01   6.1201000e+01
  -1.7114305e+02  -3.3497833e+01   6.1301000e+01
  -1.7116917e+02  -3.3454520e+01   6.1401000e+01
  -1.7119526e+02  -3.3411200e+01   6.1501000e+01
  -1.7122134e+02  -3.3367876e+01   6.1601000e+01
  -1.7124738e+02  -3.3324546e+01   6.1701000e+01
  -1.7127340e+02  -3.3281210e+01   6.1801000e+01
  -1.7129939e+02  -3.3237869e+01   6.1901000e+01
  -1.7132536e+02  -3.3194523e+01   6.2001000e+01
  -1.7135130e+02  -3.3151171e+01   6.2101000e+01
  -1.7137722e+02  -3.3107814e+01   6.2201000e+01
  -1.7140311e+02  -3.3064452e+01   6.2301000e+01
  -1.7142897e+02  -3.3021084e+01   6.2401000e+01
  -1.7145481e+02  -3.2977711e+01   6.2501000e+01
  -1.7148063e+02  -3.2934332e+01   6.2601000e+01
  -1.7150642e+02  -3.2890948e+01   6.2701000e+01
  -1.7153218e+02  -3.2847559e+01   6.2801000e+01
  -1.7155792e+02  -3.2804165e+01   6.2901000e+01
  -1.7158363e+02  -3.2760765e+01   6.3001000e+01
  -1.7160932e+02  -3.2717361e+01   6.3101000e+01
  -1.7163498e+02  -3.2673951e+01   6.3201000e+01
  -1.7166062e+02  -3.2630535e+01   6.3301000e+01
  -1.7168623e+02  -3.2587115e+01   6.3401000e+01
  -1.7171182e+02  -3.2543689e+01   6.3501000e+01
  -1.7173739e+02  -3.2500258e+01   6.3601000e+01
  -1.7176293e+02  -3.2456822e+01   6.3701000e+01
  -1.7178844e+02  -3.2413381e+01   6.3801000e+01
  -1.7181393e+02  -3.2369935e+01   6.3901000e+01
  -1.7183940e+02  -3.2326484e+01   6.4001000e+01
  -1.7186484e+02  -3.2283027e+01   6.4101000e+01
  -1.7189023e+02  -3.2239576e+01   6.4201000e+01
  -1.7191289e+02  -3.2197184e+01   6.4301000e+01
  -1.7193553e+02  -3.2154789e+01   6.4401000e+01
  -1.7195815e+02  -3.2112389e+01   6.4501000e+01
  -1.7198075e+02  -3.2069985e+01   6.4601000e+01
  -1.7200333e+02  -3.2027577e+01   6.4701000e+01
  -1.7202589e+02  -3.1985165e+01   6.4801000e+01
  -1.7204843e+02  -3.1942749e+01   6.4901000e+01
  -1.7207095e+02  -3.1900329e+01   6.5001000e+01
  -1.7209344e+02  -3.1857906e+01   6.5101000e+01
  -1.7211592e+02  -3.1815478e+01   6.5201000e+01
  -1.7213837e+02  -3.1773046e+01   6.5301000e+01
  -1.7216081e+02  -3.1730610e+01   6.5401000e+01
  -1.7218322e+02  -3.1688171e+01   6.5501000e+01
  -1.7220562e+02  -3.1645727e+01   6.5601000e+01
  -1.7222799e+02  -3.1603280e+01   6.5701000e+01
  -1.7225034e+02  -3.1560829e+01   6.5801000e+01
  -1.7227267e+02  -3.1518374e+01   6.5901000e+01
  -1.7229498e+02  -3.1475915e+01   6.6001000e+01
  -1.7231728e+02  -3.1433452e+01   6.6101000e+01
  -1.7233955e+02  -3.1390985e+01   6.6201000e+01
  -1.7236180e+02  -3.1348514e+01   6.6301000e+01
  -1.7238403e+02  -3.1306040e+01   6.6401000e+01
  -1.7240624e+02  -3.1263562e+01   6.6501000e+01
  -1.7242843e+02  -3.1221080e+01   6.6601000e+01
  -1.7245060e+02  -3.1178594e+01   6.6701000e+01
  -1.7247275e+02  -3.1136104e+01   6.6801000e+01
  -1.7249489e+02  -3.1093610e+01   6.6901000e+01
  -1.7251700e+02  -3.1051113e+01   6.7001000e+01
  -1.7253909e+02  -3.1008612e+01   6.7101000e+01
  -1.7256116e+02  -3.0966107e+01   6.7201000e+01
  -1.7258321e+02  -3.0923599e+01   6.7301000e+01
  -1.7260525e+02  -3.0881087e+01   6.7401000e+01
  -1.7262726e+02  -3.0838571e+01   6.7501000e+01
  -1.7264925e+02  -3.0796051e+01   6.7601000e+01
  -1.7267123e+02  -3.0753528e+01   6.7701000e+01
  -1.7269318e+02  -3.0711000e+01   6.7801000e+01
  -1.7271512e+02  -3.0668470e+01   6.7901000e+01
  -1.7273704e+02  -3.0625935e+01   6.8001000e+01
  -1.7275893e+02  -3.0583397e+01   6.8101000e+01
  -1.7278081e+02  -3.0540855e+01   6.8201000e+01
  -1.7280267e+02  -3.0498310e+01   6.8301000e+01
  -1.7282451e+02  -3.0455760e+01   6.8401000e+01
  -1.7284633e+02  -3.0413208e+01   6.8501000e+01
  -1.7286813e+02  -3.0370651e+01   6.8601000e+01
  -1.7288991e+02  -3.0328091e+01   6.8701000e+01
  -1.7291168e+02  -3.0285528e+01   6.8801000e+01
  -1.7293342e+02  -3.0242961e+01   6.8901000e+01
  -1.7295515e+02  -3.0200390e+01   6.9001000e+01
  -1.7297686e+02  -3.0157815e+01   6.9101000e+01
  -1.7299854e+02  -3.0115237e+01   6.9201000e+01
  -1.7302021e+02  -3.0072656e+01   6.9301000e+01
  -1.7304187e+02  -3.0030071e+01   6.9401000e+01
  -1.7306350e+02  -2.9987482e+01   6.9501000e+01
  -1.7308511e+02  -2.9944890e+01   6.9601000e+01
  -1.7310671e+02  -2.9902295e+01   6.9701000e+01
  -1.7312828e+02  -2.9859695e+01   6.9801000e+01
  -1.7314984e+02  -2.9817093e+01   6.9901000e+01
  -1.7317138e+02  -2.9774487e+01   7.0001000e+01
  -1.7319291e+02  -2.9731877e+01   7.0101000e+01
  -1.7321441e+02  -2.9689264e+01   7.0201000e+01
  -1.7323589e+02  -2.9646647e+01   7.0301000e+01
  -1.7325736e+02  -2.9604027e+01   7.0401000e+01
  -1.7327881e+02  -2.9561404e+01   7.0501000e+01
  -1.7330024e+02  -2.9518777e+01   7.0601000e+01
  -1.7332166e+02  -2.9476146e+01   7.0701000e+01
  -1.7334305e+02  -2.9433512e+01   7.0801000e+01
  -1.7336443e+02  -2.9390875e+01   7.0901000e+01
  -1.7338579e+02  -2.9348235e+01   7.1001000e+01
  -1.7340713e+02  -2.9305591e+01   7.1101000e+01
  -1.7342845e+02  -2.9262943e+01   7.1201000e+01
  -1.7344976e+02  -2.9220292e+01   7.1301000e+01
  -1.7347104e+02  -2.9177638e+01   7.1401000e+01
  -1.7349231e+02  -2.9134981e+01   7.1501000e+01
  -1.7351357e+02  -2.9092320e+01   7.1601000e+01
  -1.7353480e+02  -2.9049655e+01   7.1701000e+01
  -1.7355602e+02  -2.9006988e+01   7.1801000e+01
  -1.7357722e+02  -2.8964317e+01   7.1901000e+01
  -1.7359840e+02  -2.8921643e+01   7.2001000e+01
  -1.7361957e+02  -2.8878965e+01   7.2101000e+01
  -1.7364071e+02  -2.8836284e+01   7.2201000e+01
  -1.7366184e+02  -2.8793600e+01   7.2301000e+01
  -1.7368296e+02  -2.8750913e+01   7.2401000e+01
  -1.7370405e+02  -2.8708222e+01   7.2501000e+01
  -1.7372513e+02  -2.8665528e+01   7.2601000e+01
  -1.7374619e+02  -2.8622831e+01   7.2701000e+01
  -1.7376724e+02  -2.8580130e+01   7.2801000e+01
  -1.7378826e+02  -2.8537427e+01   7.2901000e+01
  -1.7380927e+02  -2.8494720e+01   7.3001000e+01
  -1.7383027e+02  -2.8452009e+01   7.3101000e+01
  -1.7385124e+02  -2.8409296e+01   7.3201000e+01
  -1.7387220e+02  -2.8366579e+01   7.3301000e+01
  -1.7389315e+02  -2.8323860e+01   7.3401000e+01
  -1.7391407e+02  -2.8281136e+01   7.3501000e+01
  -1.7393498e+02  -2.8238410e+01   7.3601000e+01
  -1.7395587e+02  -2.8195681e+01   7.3701000e+01
  -1.7397675e+02  -2.8152948e+01   7.3801000e+01
  -1.7399761e+02  -2.8110213e+01   7.3901000e+01
  -1.7401845e+02  -2.8067474e+01   7.4001000e+01
  -1.7403927e+02  -2.8024732e+01   7.4101000e+01
  -1.7406008e+02  -2.7981987e+01   7.4201000e+01
  -1.7408087e+02  -2.7939238e+01   7.4301000e+01
  -1.7410165e+02  -2.7896487e+01   7.4401000e+01
  -1.7412241e+02  -2.7853732e+01   7.4501000e+01
  -1.7414315e+02  -2.7810975e+01   7.4601000e+01
  -1.7416388e+02  -2.7768214e+01   7.4701000e+01
  -1.7418459e+02  -2.7725450e+01   7.4801000e+01
  -1.7420529e+02  -2.7682683e+01   7.4901000e+01
  -1.7422596e+02  -2.7639913e+01   7.5001000e+01
  -1.7424663e+02  -2.7597140e+01   7.5101000e+01
  -1.7426727e+02  -2.7554364e+01   7.5201000e+01
  -1.7428790e+02  -2.7511585e+01   7.5301000e+01
  -1.7430851e+02  -2.7468803e+01   7.5401000e+01
  -1.7432911e+02  -2.7426018e+01   7.5501000e+01
  -1.7434969e+02  -2.7383229e+01   7.5601000e+01
  -1.7437026e+02  -2.7340438e+01   7.5701000e+01
  -1.7439081e+02  -2.7297644e+01   7.5801000e+01
  -1.7441134e+02  -2.7254847e+01   7.5901000e+01
  -1.7443186e+02  -2.7212046e+01   7.6001000e+01
  -1.7445237e+02  -2.7169243e+01   7.6101000e+01
  -1.7447285e+02  -2.7126437e+01   7.6201000e+01
  -1.7449332e+02  -2.7083628e+01   7.6301000e+01
  -1.7451378e+02  -2.7040816e+01   7.6401000e+01
  -1.7453422e+02  -2.6998000e+01   7.6501000e+01
  -1.7455464e+02  -2.6955182e+01   7.6601000e+01
  -1.7457505e+02  -2.6912361e+01   7.6701000e+01
  -1.7459545e+02  -2.6869537e+01   7.6801000e+01
  -1.7461582e+02  -2.6826711e+01   7.6901000e+01
  -1.7463619e+02  -2.6783881e+01   7.7001000e+01
  -1.7465653e+02  -2.6741048e+01   7.7101000e+01
  -1.7467687e+02  -2.6698213e+01   7.7201000e+01
  -1.7469718e+02  -2.6655374e+01   7.7301000e+01
  -1.7471748e+02  -2.6612533e+01   7.7401000e+01
  -1.7473777e+02  -2.6569689e+01   7.7501000e+01
  -1.7475804e+02  -2.6526841e+01   7.7601000e+01
  -1.7477830e+02  -2.6483991e+01   7.7701000e+01
  -1.7479854e+02  -2.6441139e+01   7.7801000e+01
  -1.7481876e+02  -2.6398283e+01   7.7901000e+01
  -1.7483897e+02  -2.6355424e+01   7.8001000e+01
  -1.7485917e+02  -2.6312563e+01   7.8101000e+01
  -1.7487935e+02  -2.6269699e+01   7.8201000e+01
  -1.7489952e+02  -2.6226832e+01   7.8301000e+01
  -1.7491967e+02  -2.6183962e+01   7.8401000e+01
  -1.7493980e+02  -2.6141089e+01   7.8501000e+01
  -1.7495992e+02  -2.6098214e+01   7.8601000e+01
  -1.7498003e+02  -2.6055336e+01   7.8701000e+01
  -1.7500012e+02  -2.6012455e+01   7.8801000e+01
