# Supplementary material for: Hotspot motion caused the Hawaiian-Emperor Bend and LLSVPs are not fixed
Source: Nat Commun. 2019 Jul 29;10:3370. doi: 10.1038/s41467-019-11314-6 (PMC6662702; doi:10.1038/s41467-019-11314-6)
Supplement: Supplementary file 3 — Source Data [file 41467_2019_11314_MOESM3_ESM.zip › supp_figure_7_raw.txt]

Age	latitude
32	22.33
44	21.97
57	28.37
62	24.31
64	29.82
65	28.45
72	33.18
