# Supplementary material for: Hotspot motion caused the Hawaiian-Emperor Bend and LLSVPs are not fixed
Source: Nat Commun. 2019 Jul 29;10:3370. doi: 10.1038/s41467-019-11314-6 (PMC6662702; doi:10.1038/s41467-019-11314-6)
Supplement: Supplementary file 3 — Source Data [file 41467_2019_11314_MOESM3_ESM.zip › supp_figure_8_raw.txt]

blue line: probability density function of a normal distribution with mu = 34.8, sigma = 2.70408, estimated from mean inclination and 95% confidence
dashed blue line: 95% confidence interval of distribution at: [29.5, 40.1]
red line: predicted paleolatitude following reference as caption at: 39.4 with estimated probability of: 8.89%
