# Supplementary material for: Hotspot motion caused the Hawaiian-Emperor Bend and LLSVPs are not fixed
Source: Nat Commun. 2019 Jul 29;10:3370. doi: 10.1038/s41467-019-11314-6 (PMC6662702; doi:10.1038/s41467-019-11314-6)
Supplement: Supplementary file 3 — Source Data [file 41467_2019_11314_MOESM3_ESM.zip › supp_table_1_raw.txt]

Flow		Inc. 		N		k		a95	
R9R10  9.5   6  198  5.3 
R8  39.3   6  125  6.6 
R7  43.5   6  197  5.3 
R6  44.6   5  229  5.9 
Rev  -19.3   6  132  6.5 
Soil 	39.9   13   41    6.4	
R5  30.3   6  357  3.9 
R4  23.7  7  67  7.9 
R3  16.8  5  663  3.5 
R2  20.2   7  250  4.1 
R1  45.8   6  101  7.4 
Last  40.7   5  182  6.7 
S3  29.7   8  145  4.8 
S2  30.9   6  93  7.7 
S1  26.7  6  107  7.2 
