# Supplementary material for: Hotspot motion caused the Hawaiian-Emperor Bend and LLSVPs are not fixed
Source: Nat Commun. 2019 Jul 29;10:3370. doi: 10.1038/s41467-019-11314-6 (PMC6662702; doi:10.1038/s41467-019-11314-6)
Supplement: Supplementary file 3 — Source Data [file 41467_2019_11314_MOESM3_ESM.zip › supp_table_2_raw.txt]

Flow          Specimen     Steps Fit (+Origin)  n  Dec.   Inc.   MAD 
R10           MR335-29   550-625+O       5   60.5                8.4                 2.6                
R10           MR335-47   525-625+O       6   52.8                9.1                 2.4                
R10           MR336-24   525-625+O       6   244.3               8.5                 1.9                
R9            MR337-22   525-625+O       6   330.7               9.2                 3.2                
R9            MR337-26   500-625+O       7   199.9               4.9                 4.0                  
R9            MR337-48   500-625+O       7   299.5               17.2                0.4                
R8            MR338-33   500-625+O       7   32.9                39.4                3.4                
R8            MR338-46   550-625+O       5   141.9               42.3                1.2                
R8            MR339-14   450-625+O       9   76.1                40.0                  2.3                
R8            MR339-31   525-625+O       6   250.6               45.7                1.0                  
R8            MR339-8    550-625+O       5   232.5               30.4                0.8                
R8            MR339-9    425-625+O       12  42.3                38.0                  1.9                
R7            MR340-47   450-625+O       9   316.8               39.7                2.5                
R7            MR341-6    525-625+O       6   235.1               45.4                1.5                
R7            MR341-11   550-625+O       5   136.1               41.6                2.1                
R7            MR341-16   550-625+O       5   281.0                 38.7                1.4                
R7            MR341-40   550-625+O       5   220.5               47.2                2.4                
R7            MR341-44   500-625+O       7   299.8               48.5                1.4                
R6            MR342-37   375-625+O       12  10.2                48.9                8.9                
R6            MR342-38   p250-625+O       17  161.2               48.3                5.3                
R6            MR343-38   400-625+O       11  7.8                 43.4                3.3                
R6            MR343-39   525-625+O       6   13.8                40.5                2.4                
R6            MR344-18   500-625+O       7   74.7                42.0                  6.9                
Contact  MR345-3    400-675+O       13  248                 22.9                8.8                
Contact  MR345-4    500-625+O       7   44.3                -59.8               5.3                
Reversed      MR345-11   550-675+O       7   324.7               -16.7               2.4                
Reversed      MR345-12   425-625+O       10  317.9               -15.6               4.5                
Reversed      MR345-15   550-675+O       7   214.1               -24.0                 3.3                
Reversed      MR345-23   425-675+O       12  92.0                  -18.1               3.5                
Reversed      MR345-45   525-625+O       6   56.6                -14.5               3.8                
Reversed      MR345-52   525-675+O       8   80.0                  -26.9               3.2                
Contact  MR346-11   425-600+O       9   277.9               -41.5               12.0                 
Contact  MR346-21   525-625+O       6   272.1               29.8                5.0                  
Soil          MR346-37   550-675+O       7   136.2               37.6                2.8                
Soil          MR346-56   550-675+O       7   123.3               39.4                2.6                
Soil          MR347-8    550-690+O       8   151.6               40.6                4.1                
Soil          MR347-14   525-690+O       9   245.9               35.7                2.5                
Soil          MR347-20   550-690+O       8   299.5               36.7                2.3                
Soil          MR347-47   500-600+O       6   269.0                 28.4                4.6                
Soil          MR347-55   525-690+O       9   212.1               39.1                1.7                
Soil          MR348-12   500-690+O       10  305.0                 24.6                1.1                
Soil          MR348-19   550-690+O       8   350.0                 58.9                1.8                
Soil          MR348-24   550-690+O       8   44.7                45.1                1.3                
Soil          MR348-30   525-690+O       9   304.8               53.1                2.1                
Soil          MR348-37   525-650         6   191.2               40.7                1.3                
Soil          MR348-41   550-650+O       6   208.8               39.4                2.5          
R5            MR351-12   400-625+O       11  8.5                 34.3                3.5                
R5            MR351-13   200-625         18  4.1                 32.3                2.9                
R5            MR352-10   525-625+O       6   136.7               29.1                2.2                
R5            MR352-27   500-625+O       7   335.4               31.7                1.8                
R5            MR354-6    325-625+O       14  355.4               26.2                4.6                
R5            MR354-7    500-625+O       7   354.8               27.9                2.1                	
R4           MR356-25   525-625+O       6   120.6               19.4                4.4                
R4           MR356-26   500-625+O       7   114.2               17.7                3.1                
R4           MR356-30   550-625+O       5   301.7               13.8                12.3               
R4           MR357-20   550-625+O       5   199.3               29.2                1.5                
R4           MR358-30   550-625+O       5   1.9                 23.6                1.6                
R4           MR359-6    525-625+O       6   291.9               31.0                  3.3                
R4           MR359-30   550-625+O       5   49.3                31.2                1.0                  
Contact  MR359-35   550-625+O       5   31.0                  25.8                1.5                
R3            MR359-46   500-625+O       7   297.1               19.0                  1.9                
R3            MR359-47   500-625         6   106.5               16.4                2.0                  
R3            MR359-48   550-625+O       5   104.1               16.9                1.8                
R3            MR359-57   500-625+O       7   8.4                 18.4                1.0                  
R3            MR359-58   375-625         11  9.0                   13.3                3.2                
R2            MR361-22   500-625+O       7   290.3               20.0                  1.1                
R2            MR362-6    525-625+O       6   96.2                16.6                5.1                
R2            MR362-12   425-625         9   168.9               22.1                15.2               
R2            MR362-13   500-625+O       7   248.2               24.9                6.0                  
R2            MR362-18   550-625+O       5   245.4               22.0                  2.1                
R2            MR363-33   450-625+O       9   36.0                  14.3                6.5                
R2            MR363-34   500-625+O       7   53.5                21.6                6.6                
R1            MR365-24   525-625+O       6   107.5               47.8                3.4                
R1            MR365-49   475-625+O       8   332.3               40.2                1.9                
R1            MR365-50   525-625+O       6   335.1               41.0                  3.2                
R1            MR365-55   500-625+O       7   51.1                41.4                1.9                
R1            MR366-28   525-625+O       6   177.2               53.7                1.9                
R1            MR367-21   450-625+O       9   331.7               50.5                3.4                
Contact  MR368-15   550-625+O       5   126.0                 61.6                1.2                
Last          MR368-21   500-625+O       7   231.0                 47.7                1.1                
Last          MR368-25a  525-625         5   16.3                37.1                3.3                
Last          MR368-25b  525-600         4   271.2               41.1                7.6                
Last          MR368-27   400-625+O       11  13.3                37.6                2.4                
Last          MR368-28   400-625+O       11  13.2                40.0                  4   
S3            S87-31     525-625+O       6   36.3                30.9                1.1                
S3            S87-32     525-625+O       6   36.5                27.6                0.9                
S3            S87-33     550-625+O       5   37.5                22.3                2.2                
S3            s87-58     550-625         4   205.1               26.1                3.8                
S3            s88-12     525-625+O       6   83.3                27.2                2.7                
S3            S88-31     550-625+O       5   127.4               36.2                2.4                
S3            S88-32     525-625+O       6   304.8               35.4                2.7                
S3            S88-33     550-625+O       5   128.8               31.7                3.2                
S2            S90-11     550-625         4   280.5               35.5                3.0                  
S2            S90-12     500-625+O       7   152.4               26.0                  3.3                
S2            S90-23     525-625+O       6   231.6               35.8                1.9                
S2            S90-40     450-625+O       9   277.1               37.0                  3.3                
S2            S90-41     550-625+O       5   150.9               28.0                  3.8                
S2            S90-51     525-625+O       6   144.7               23.0                  3.4                
Contact  S91-23     550-625+O       5   63.3                8.5                 1.2                
S1            S91-24     350-625+O       13  338.1               30.1                2.0                  
S1            S91-25     550-625+O       5   334.7               30.0                  2.8                
S1            S91-26     525-625+O       6   332.7               16.7                1.5                
S1            S91-33     425-625+O       10  235.4               30.9                7.4                
S1            S91-34     525-625         5   249.1               23.7                4.6                
S1            S91-35     525-625+O       6   52.5                28.9                1.1                                  
