# Supplementary material for: Hotspot motion caused the Hawaiian-Emperor Bend and LLSVPs are not fixed
Source: Nat Commun. 2019 Jul 29;10:3370. doi: 10.1038/s41467-019-11314-6 (PMC6662702; doi:10.1038/s41467-019-11314-6)
Supplement: Supplementary file 3 — Source Data [file 41467_2019_11314_MOESM3_ESM.zip › supp_table_3_raw.txt]

Unit    Inc.  N   k    a95   Paleolatitude 95_up 95_down
Basalts                  30.1     14   25.0 7.8 16.2 +5.1 -4.6
Basalts and soils  34.8     27    25.8    5.3   19.2 +3.7 -3.4
