# Supplementary material for: Hotspot motion caused the Hawaiian-Emperor Bend and LLSVPs are not fixed
Source: Nat Commun. 2019 Jul 29;10:3370. doi: 10.1038/s41467-019-11314-6 (PMC6662702; doi:10.1038/s41467-019-11314-6)
Supplement: Supplementary file 3 — Source Data [file 41467_2019_11314_MOESM3_ESM.zip › supp_table_4_raw.txt]

Lat.  Lon.  Age (Ma)  2sigma  Name                    

Louisville Seamounts
-44.84  -158.47  26.3  0.3    158.5 W      
-44.00  -160.66  29.3  0.3    160.7 W        
-43.55  -161.41  32.2  0.3    161.5 W        
-40.74  -165.40  39.6  0.8    165.4 W        
-39.89  -166.10  41.3  0.3    166.1 W        
-37.97  -168.27  50.9  0.5    168.3 W        
-32.24  -171.89  64.2  0.5    Burton Guyot       
-25.97  -175.02  78.9  1.3    LOU-4              

Hawaiian-Emperor Seamounts
28.23  -177.37  27.8  0.9   Midway                  
28.91  -178.61  29.5  0.7   #63 (Clague 1996)      
28.90  -179.56  32.2  0.9   Helsley                 
31.02  175.90   39.1  0.2   Colohan                
31.81  174.30   41.7  0.7   Abbot               
-39.15  -167.43  44.7  0.4    167.4 W          
32.28  172.85   44.3  0.7   North Kammu          
35.28  171.77   52.9  0.8   Koko N. (shield)     
44.73  170.13   61.3  0.3   Suiko (shield)       
51.14  167.36   77.8  1.4   Detroit 
